# Supplementary material for: A study on information perception and engagement, emphasizing the essential role of E-clinics among Palestinian adolescents
Source: PLoS One. 2025 Apr 29;20(4):e0322220. doi: 10.1371/journal.pone.0322220 (PMC12040143; doi:10.1371/journal.pone.0322220)
Supplement: S1 File — (ZIP) [file pone.0322220.s001.zip]

Archive with 4 entries (4 files):
- Supporting Information dataset file.xlsx
- __MACOSX/._Supporting Information dataset file.xlsx
- metafile.docx
- __MACOSX/._metafile.docx
