# Supplementary material for: A study on information perception and engagement, emphasizing the essential role of E-clinics among Palestinian adolescents
Source: PLoS One. 2025 Apr 29;20(4):e0322220. doi: 10.1371/journal.pone.0322220 (PMC12040143; doi:10.1371/journal.pone.0322220)
Supplement: S1 File — (ZIP) [file pone.0322220.s001.zip › Supporting Information dataset file.xlsx]

## Sheet: DrNourData-Updated-MN
Age	Age_Categories	Place_of_Residence	Gender	Location	Education_Level	Q2_1	Trust_Providers	Q2_2	Trust_Services	Q3_1	Sources_NEW	Q3_2	Reasons_Internet	Q4_1	Q4_2	Privacy_Concerns	Q5_11	Q5_12	Q5_13	Q5_14	Q5_15	Q5_16	Q5_2	Q5_31	Q5_32	Q5_33	Q6_1	Q6_2	Q6_31	Q6_32	Q6_33	Q6_34	Q6_35	Q6_4	Age_Scale	Descriptives	Mean	M	E_Clinics_Privacy	E_Clinic_Beneficial	E_Clinic_Time
13	1	3	2	1	1	5	3	5	3	1	1	2	1	3	1	3	3	2	4	2	3	3	1	0	1	1	6	1	1	1	1	2	1	2	1	Healthcare and social service provi	3.1749	1.2	3	3	1
18	2	3	2	1	5	4	3	3	2	4	2	7	4	4	4	1	3	1	3	3	3	2	1	1	1	1	6	9	3	2	2	3	4	1	3	Government website	3.1238	2.8	3	3	3
15	1	3	2	1	2	5	3	4	3	6	4	6	3	1	4	1	3	2	1	4	1	4	1	1	1	1	7	9	4	4	3	3	4	1	2	Magazines and brochures	2.8127	3.6	1	3	3
17	2	3	1	1	5	4	3	4	3	6	4	5	3	4	4	1	3	3	4	3	4	2	1	0	1	0	6	1	3	2	2	2	4	1	3	evaluate the accuracy of health inf	2.7307	2.6	3	3	3
14	1	3	1	1	2	4	3	4	3	2	3	1	1	4	4	1	3	2	4	3	3	2	1	0	1	0	1	1	2	2	2	2	4	1	1	Radio or television	2.4257	2.4	3	3	3
16	2	3	1	1	4	4	3	4	3	6	4	2	1	4	4	1	3	3	4	3	4	2	1	0	1	0	2	1	2	2	2	2	4	1	2	Social media	2.3731	2.4	3	3	3
17	2	3	1	1	5	4	3	4	3	4	2	4	2	4	5	1	3	3	3	4	3	2	1	1	1	0	6	8	4	2	1	2	5	2	3		#NULL!	2.8	3	3	3
17	2	3	1	1	4	4	3	4	3	5	2	1	1	4	4	1	4	1	3	2	3	1	1	1	1	1	5	9	4	1	1	2	4	2	3		#NULL!	2.4	3	3	3
16	2	3	1	1	4	3	2	4	3	2	3	5	3	5	4	1	2	2	3	3	4	3	1	#NULL!	0	1	6	1	5	4	2	3	4	1	2		#NULL!	3.6	1	3	3
15	1	3	1	1	2	4	3	4	3	4	2	6	3	3	3	2	2	3	3	3	3	2	1	1	1	1	3	2	4	2	3	4	3	1	2		#NULL!	3.2	3	3	2
15	1	3	2	2	2	4	3	4	3	4	2	5	3	2	1	3	2	3	2	3	3	3	1	0	1	0	5	8	4	1	1	2	1	1	2		#NULL!	1.8	3	3	1
17	2	3	2	2	3	4	3	5	3	4	2	2	1	5	5	1	2	2	3	1	1	2	1	1	0	1	1	2	1	5	1	5	5	2	3		#NULL!	3.4	1	3	3
15	1	3	1	1	2	4	3	4	3	5	2	1	1	4	1	3	3	3	3	2	3	2	1	1	1	1	5	9	1	1	1	1	1	2	2		#NULL!	1	3	3	1
14	1	3	2	1	1	5	3	5	3	5	2	6	3	4	4	1	3	3	4	4	3	3	1	1	1	0	5	5	2	4	2	2	4	1	1		#NULL!	2.8	1	3	3
15	1	3	2	2	2	4	3	4	3	5	2	5	3	1	4	1	3	2	4	3	4	3	1	1	1	0	7	1	4	2	2	2	4	1	2		#NULL!	2.8	3	3	3
24	2	3	1	1	5	3	2	3	2	3	3	1	1	3	3	2	3	3	3	3	3	3	1	0	0	0	5	9	5	3	2	3	3	1	4		#NULL!	3.2	2	3	2
16	2	1	2	2	4	3	2	3	2	1	1	6	3	4	2	3	3	3	3	3	4	2	1	0	1	1	6	3	4	2	1	1	2	2	2		#NULL!	2	3	3	1
16	2	3	2	2	4	4	3	4	3	1	1	5	3	2	5	1	3	2	3	1	4	2	1	0	1	0	6	6	1	3	1	3	5	1	2		#NULL!	2.6	2	3	3
16	2	3	1	1	3	3	2	4	3	1	1	5	3	5	1	3	3	1	3	4	2	2	1	1	1	1	6	9	5	1	1	3	1	2	2		#NULL!	2.2	3	3	1
17	2	3	1	2	5	4	3	4	3	4	2	3	1	4	2	3	2	2	3	2	3	2	0	#NULL!	1	1	6	1	4	2	2	2	2	1	3		#NULL!	2.4	3	3	1
15	1	1	1	2	2	3	2	4	3	2	3	2	1	5	2	3	4	3	2	4	2	2	1	1	1	1	3	1	1	4	3	3	2	1	2		#NULL!	2.6	1	3	1
16	2	3	1	2	3	4	3	4	3	4	2	3	1	2	4	1	3	2	4	3	4	3	1	0	1	0	6	1	2	2	2	2	4	2	2		#NULL!	2.4	3	3	3
16	2	1	1	1	4	4	3	4	3	2	3	1	1	2	4	1	3	3	3	3	3	3	1	0	0	0	6	1	4	4	2	3	4	1	2		#NULL!	3.4	1	3	3
17	2	3	1	1	4	4	3	4	3	2	3	3	1	1	2	3	2	2	3	3	3	1	1	0	1	1	3	1	5	4	2	4	2	0	3		#NULL!	3.4	1	1	1
17	2	1	1	1	4	3	2	3	2	3	3	2	1	1	4	1	3	3	2	3	2	1	1	0	1	0	6	3	1	2	1	1	4	1	3		#NULL!	1.8	3	3	3
17	2	1	1	1	4	4	3	4	3	6	4	7	4	3	3	2	1	3	3	2	3	2	1	0	1	1	6	1	3	2	2	2	3	1	3		#NULL!	2.4	3	3	2
16	2	3	1	1	4	3	2	4	3	2	3	6	3	4	2	3	3	2	3	3	2	2	1	0	1	0	6	9	2	4	2	2	2	0	2		#NULL!	2.4	1	1	1
16	2	1	1	2	4	3	2	3	2	4	2	2	1	2	4	1	2	1	2	2	3	1	1	0	1	1	5	6	2	2	2	2	4	1	2		#NULL!	2.4	3	3	3
15	1	1	1	2	3	2	1	2	1	1	1	5	3	1	3	2	4	2	3	3	3	3	1	1	0	1	6	1	1	3	2	3	3	1	2		#NULL!	2.4	2	3	2
15	1	1	1	2	3	4	3	4	3	1	1	3	1	5	1	3	3	3	3	3	3	3	1	1	1	1	1	1	5	2	1	3	1	1	2		#NULL!	2.4	3	3	1
17	2	1	1	1	4	5	3	4	3	2	3	3	1	2	4	1	3	3	3	4	3	2	1	0	0	1	1	5	2	2	2	3	4	2	3		#NULL!	2.6	3	3	3
16	2	1	2	2	4	4	3	4	3	4	2	3	1	2	2	3	3	2	3	3	3	3	1	0	0	0	6	9	2	2	2	2	2	1	2		#NULL!	2	3	3	1
16	2	1	1	1	3	4	3	4	3	2	3	3	1	4	3	2	2	3	3	3	3	4	1	0	0	0	6	9	3	4	2	3	3	1	2		#NULL!	3	1	3	2
18	2	1	1	1	5	5	3	5	3	4	2	5	3	2	4	1	3	3	4	3	4	3	1	0	1	0	5	7	2	4	2	2	4	1	3		#NULL!	2.8	1	3	3
13	1	1	1	1	1	4	3	4	3	1	1	3	1	3	4	1	3	2	3	2	3	3	1	0	0	0	6	4	3	3	2	4	4	1	1		#NULL!	3.2	2	3	3
16	2	3	2	2	4	1	1	1	1	6	4	1	1	1	1	3	3	2	1	3	3	3	1	0	1	1	6	7	1	2	1	3	1	1	2		#NULL!	1.6	3	3	1
17	2	1	1	1	4	4	3	4	3	1	1	3	1	3	1	3	3	2	3	4	3	2	1	0	0	0	7	1	4	2	2	2	1	2	3		#NULL!	2.2	3	3	1
15	1	1	1	1	3	3	2	3	2	2	3	4	2	4	4	1	3	1	3	2	3	1	1	1	1	1	6	1	2	3	1	4	4	1	2		#NULL!	2.8	2	3	3
16	2	1	1	1	3	4	3	3	2	1	1	3	1	3	4	1	3	1	2	2	4	2	1	1	1	1	7	9	3	3	2	4	4	1	2		#NULL!	3.2	2	3	3
17	2	3	1	2	4	4	3	4	3	2	3	3	1	4	4	1	3	3	4	3	4	3	1	0	1	1	6	1	4	2	1	2	4	2	3		#NULL!	2.6	3	3	3
16	2	1	1	1	3	4	3	3	2	4	2	7	4	4	2	3	3	2	3	3	3	2	1	0	1	1	7	2	4	2	2	2	2	1	2		#NULL!	2.4	3	3	1
16	2	3	1	2	4	4	3	4	3	4	2	2	1	2	4	1	3	3	3	3	4	2	1	1	1	1	6	5	2	2	2	3	4	1	2		#NULL!	2.6	3	3	3
16	2	3	2	1	4	4	3	4	3	3	3	1	1	5	5	1	2	1	3	3	3	2	1	1	1	1	6	1	5	4	2	4	5	1	2		#NULL!	4	1	3	3
17	2	3	2	1	5	5	3	4	3	5	2	1	1	4	2	3	3	2	4	3	4	3	1	0	1	0	6	7	2	2	1	2	2	1	3		#NULL!	1.8	3	3	1
15	1	3	2	1	3	4	3	4	3	3	3	1	1	4	4	1	3	2	3	3	4	2	1	1	1	1	2	7	2	2	1	2	4	2	2		#NULL!	2.2	3	3	3
14	1	3	1	1	1	3	2	4	3	6	4	7	4	2	3	2	3	1	3	3	4	1	1	1	1	0	6	9	3	1	1	1	3	2	1		#NULL!	1.8	3	3	2
16	2	1	1	1	4	4	3	4	3	4	2	2	1	2	2	3	2	2	3	3	3	3	0	0	1	1	6	1	2	2	2	2	2	1	2		#NULL!	2	3	3	1
16	2	3	1	1	4	3	2	4	3	1	1	7	4	4	2	3	3	3	3	3	3	3	1	1	1	0	6	3	4	3	2	3	2	1	2		#NULL!	2.8	2	3	1
15	1	3	1	2	3	4	3	3	2	6	4	7	4	3	4	1	2	2	3	3	3	3	1	1	1	1	7	7	2	2	1	3	4	1	2		#NULL!	2.4	3	3	3
16	2	1	1	1	4	2	1	3	2	3	3	6	3	3	2	3	3	2	2	3	3	2	1	1	1	1	6	8	3	4	3	2	2	1	2		#NULL!	2.8	1	3	1
18	2	1	1	2	5	3	2	4	3	4	2	4	2	4	2	3	2	2	3	3	4	2	1	1	1	1	6	5	4	5	2	4	2	2	3		#NULL!	3.4	1	3	1
15	1	1	2	1	3	3	2	3	2	1	1	5	3	3	3	2	3	1	2	3	3	2	1	1	1	0	3	5	4	3	2	4	3	1	2		#NULL!	3.2	2	3	2
13	1	1	1	2	1	4	3	4	3	2	3	2	1	2	1	3	3	1	4	2	4	2	1	0	0	0	2	6	2	2	1	3	1	1	1		#NULL!	1.8	3	3	1
16	2	1	2	2	3	2	1	3	2	2	3	1	1	2	2	3	2	1	3	3	4	2	1	0	1	0	7	9	2	4	2	2	2	1	2		#NULL!	2.4	1	3	1
16	2	1	1	2	3	2	1	1	1	1	1	2	1	4	4	1	1	3	2	3	3	2	1	1	1	1	6	3	3	3	1	2	4	1	2		#NULL!	2.6	2	3	3
16	2	1	1	2	3	2	1	1	1	1	1	2	1	3	3	2	1	2	3	3	3	3	1	0	1	1	4	3	2	4	1	2	3	1	2		#NULL!	2.4	1	3	2
16	2	1	1	2	3	4	3	4	3	4	2	4	2	4	2	3	3	3	3	3	3	3	1	1	1	0	6	1	4	4	2	4	2	1	2		#NULL!	3.2	1	3	1
16	2	1	1	2	4	4	3	4	3	1	1	3	1	2	1	3	3	2	4	3	4	3	1	0	1	1	6	4	2	3	2	3	1	1	2		#NULL!	2.2	2	3	1
14	1	1	2	2	2	3	2	4	3	3	3	5	3	1	3	2	4	3	1	3	3	4	0	0	1	0	7	9	3	4	1	3	3	1	1		#NULL!	2.8	1	3	2
17	2	1	1	1	4	2	1	1	1	1	1	2	1	3	3	2	1	2	3	3	3	3	1	0	1	1	4	3	3	3	1	2	3	1	3		#NULL!	2.4	2	3	2
14	1	2	2	1	1	4	3	4	3	2	3	1	1	4	4	1	3	3	2	3	3	3	1	1	1	0	3	3	4	4	4	4	4	1	1		#NULL!	4	1	3	3
13	1	2	1	1	1	4	3	3	2	5	2	5	3	4	4	1	2	2	3	2	3	3	1	0	1	1	3	2	2	2	4	4	4	1	1		#NULL!	3.2	3	3	3
17	2	3	2	2	4	4	3	4	3	2	3	3	1	5	5	1	3	3	3	2	3	2	1	1	0	0	5	1	1	5	1	2	5	1	3		#NULL!	2.8	1	3	3
17	2	3	1	2	4	4	3	3	2	6	4	1	1	5	3	2	2	2	3	2	2	1	1	1	1	1	7	9	4	1	1	1	3	2	3		#NULL!	2	3	3	2
16	2	3	1	2	4	4	3	4	3	2	3	7	4	2	4	1	3	1	3	3	4	2	1	1	1	0	1	4	1	3	4	2	4	1	2		#NULL!	2.8	2	3	3
15	1	3	2	1	4	4	3	4	3	2	3	2	1	5	2	3	2	2	3	3	4	1	1	1	1	0	6	4	4	3	2	2	2	1	2		#NULL!	2.6	2	3	1
16	2	3	1	2	3	3	2	4	3	1	1	3	1	2	5	1	2	1	3	3	2	2	1	0	1	0	6	7	1	2	2	2	5	1	2		#NULL!	2.4	3	3	3
15	1	3	1	2	3	3	2	3	2	5	2	1	1	5	3	2	3	2	3	4	3	2	1	1	1	0	6	3	4	3	3	4	3	1	2		#NULL!	3.4	2	3	2
16	2	3	1	1	3	2	1	1	1	2	3	1	1	5	4	1	3	2	3	3	3	3	1	0	0	0	2	9	4	3	1	3	4	1	2		#NULL!	3	2	3	3
16	2	3	2	1	4	2	1	2	1	2	3	1	1	5	2	3	3	2	3	3	3	2	1	0	1	1	6	7	5	4	2	2	2	1	2		#NULL!	3	1	3	1
17	2	3	1	2	4	4	3	4	3	4	2	6	3	4	2	3	2	2	3	3	4	2	0	#NULL!	1	0	7	1	5	3	4	3	2	0	3		#NULL!	3.4	2	1	1
17	2	3	2	3	4	4	3	4	3	2	3	2	1	4	4	1	3	3	3	3	4	3	1	0	1	0	3	1	2	2	2	2	4	1	3		#NULL!	2.4	3	3	3
17	2	3	1	2	4	3	2	2	1	2	3	5	3	2	4	1	1	3	3	3	4	2	1	0	1	1	3	8	4	3	2	3	4	1	3		#NULL!	3.2	2	3	3
17	2	3	2	3	4	4	3	3	2	1	1	2	1	2	3	2	3	2	4	3	3	3	1	1	1	0	3	9	4	3	3	2	3	1	3		#NULL!	3	2	3	2
16	2	3	1	2	4	2	1	2	1	2	3	3	1	4	5	1	3	2	2	2	1	3	1	1	1	1	5	7	5	4	1	4	5	1	2		#NULL!	3.8	1	3	3
17	2	3	1	2	4	5	3	5	3	4	2	7	4	2	1	3	1	1	3	4	3	1	1	1	1	1	7	1	2	4	2	4	1	1	3		#NULL!	2.6	1	3	1
17	2	3	1	2	4	3	2	4	3	1	1	5	3	2	4	1	3	2	4	3	3	3	1	0	1	1	7	3	2	4	2	3	4	1	3		#NULL!	3	1	3	3
13	1	2	1	1	1	4	3	4	3	1	1	2	1	3	4	1	2	1	3	2	4	4	0	0	0	0	6	3	3	2	1	1	4	0	1		#NULL!	2.2	3	1	3
16	2	1	2	1	3	3	2	3	2	6	4	7	4	2	3	2	1	1	4	4	3	3	0	#NULL!	0	0	6	7	3	3	4	3	3	1	2		#NULL!	3.2	2	3	2
15	1	1	2	2	1	2	1	2	1	6	4	7	4	3	3	2	3	1	4	4	3	3	0	#NULL!	0	0	6	7	3	3	4	3	3	1	2		#NULL!	3.2	2	3	2
16	2	1	1	1	4	4	3	4	3	4	2	2	1	4	2	3	3	3	3	3	4	3	1	0	1	0	6	8	4	2	1	2	2	1	2		#NULL!	2.2	3	3	1
15	1	1	1	2	3	4	3	4	3	4	2	3	1	2	2	3	2	1	4	1	4	3	0	0	0	0	3	5	4	3	1	5	2	1	2		#NULL!	3	2	3	1
15	1	1	1	2	3	4	3	4	3	1	1	2	1	4	4	1	3	1	3	3	3	3	1	0	1	1	2	1	4	2	4	4	4	2	2		#NULL!	3.6	3	3	3
16	2	1	1	2	3	2	1	2	1	1	1	4	2	4	4	1	3	2	4	3	3	3	1	0	1	1	6	1	4	3	1	3	4	2	2		#NULL!	3	2	3	3
15	1	1	1	2	3	4	3	2	1	2	3	2	1	4	2	3	3	3	3	3	3	2	1	1	1	0	6	1	2	2	1	2	2	1	2		#NULL!	1.8	3	3	1
15	1	1	1	2	3	3	2	3	2	4	2	6	3	2	2	3	3	3	3	3	3	3	1	0	1	0	6	7	3	2	2	2	2	1	2		#NULL!	2.2	3	3	1
16	2	1	1	2	4	4	3	4	3	4	2	2	1	2	4	1	2	2	3	3	3	3	1	1	1	1	2	8	2	4	2	4	4	1	2		#NULL!	3.2	1	3	3
13	1	1	1	1	1	4	3	4	3	1	1	3	1	3	2	3	1	3	3	3	3	2	1	1	0	1	2	3	2	4	1	3	2	1	1		#NULL!	2.4	1	3	1
18	2	1	1	3	5	3	2	3	2	4	2	1	1	2	2	3	3	2	4	4	4	2	1	1	1	0	6	5	4	4	1	2	2	1	3		#NULL!	2.6	1	3	1
16	2	3	2	2	3	4	3	4	3	5	2	1	1	1	1	3	3	1	4	4	4	3	0	#NULL!	1	0	2	7	4	3	2	3	1	1	2		#NULL!	2.6	2	3	1
18	2	1	1	2	5	4	3	4	3	2	3	2	1	4	4	1	2	1	4	4	4	3	1	1	1	1	6	3	5	2	1	2	4	2	3		#NULL!	2.8	3	3	3
15	1	1	1	1	3	4	3	3	2	3	3	1	1	4	4	1	4	4	3	2	1	1	0	0	0	0	1	5	2	1	5	3	4	0	2		#NULL!	3	3	1	3
15	1	1	1	1	3	4	3	4	3	1	1	2	1	3	3	2	3	3	4	3	3	3	1	0	1	1	6	1	3	3	3	3	3	1	2		#NULL!	3	2	3	2
17	2	1	1	1	5	4	3	4	3	4	2	6	3	2	4	1	1	1	3	2	4	2	1	1	1	0	2	3	2	1	2	2	4	1	3		#NULL!	2.2	3	3	3
15	1	1	1	2	3	3	2	3	2	2	3	6	3	2	4	1	1	3	3	3	3	2	1	1	1	0	6	1	4	4	3	2	4	1	2		#NULL!	3.4	1	3	3
15	1	1	1	2	2	4	3	4	3	4	2	3	1	4	4	1	4	4	4	2	4	3	1	1	1	1	7	9	2	4	2	2	4	1	2		#NULL!	2.8	1	3	3
16	2	3	2	1	4	4	3	4	3	2	3	5	3	3	1	3	3	3	3	3	3	3	1	0	0	0	3	7	3	3	1	3	1	1	2		#NULL!	2.2	2	3	1
15	1	3	2	2	3	2	1	2	1	2	3	6	3	2	3	2	3	2	3	3	2	3	1	1	1	0	7	1	1	5	1	1	3	0	2		#NULL!	2.2	1	1	2
14	1	1	1	1	1	1	1	4	3	1	1	3	1	5	4	1	4	3	3	3	4	3	1	0	0	0	6	9	1	2	1	2	4	1	1		#NULL!	2	3	3	3
17	2	1	2	1	5	3	2	3	2	1	1	3	1	4	4	1	1	1	2	2	3	2	1	0	1	0	1	3	2	2	3	2	4	0	3		#NULL!	2.6	3	1	3
16	2	3	2	2	4	5	3	4	3	2	3	1	1	4	2	3	3	3	4	3	4	3	1	0	1	0	6	9	4	4	4	4	2	1	2		#NULL!	3.6	1	3	1
17	2	1	1	1	5	4	3	4	3	1	1	5	3	2	2	3	3	3	2	4	4	3	1	1	0	0	6	1	3	2	2	4	2	1	3		#NULL!	2.6	3	3	1
16	2	3	1	2	3	4	3	4	3	6	4	4	2	4	4	1	3	3	3	3	3	3	1	1	1	1	4	7	4	4	1	4	4	1	2		#NULL!	3.4	1	3	3
13	1	1	1	1	1	5	3	4	3	2	3	4	2	2	3	2	3	2	2	3	3	3	1	0	0	0	6	1	4	2	2	1	3	1	1		#NULL!	2.4	3	3	2
15	1	3	2	2	3	4	3	4	3	4	2	2	1	2	2	3	4	3	4	2	4	2	0	#NULL!	0	1	6	8	2	1	1	1	2	2	2		#NULL!	1.4	3	3	1
16	2	1	1	1	4	2	1	2	1	2	3	3	1	4	4	1	2	2	3	3	3	1	1	1	1	0	5	7	4	5	2	3	4	1	2		#NULL!	3.6	1	3	3
14	1	1	1	1	2	3	2	3	2	2	3	2	1	1	4	1	2	2	3	3	3	2	1	1	1	0	6	3	4	4	2	4	4	1	1		#NULL!	3.6	1	3	3
15	1	1	1	2	3	4	3	4	3	5	2	2	1	2	4	1	2	1	3	4	3	2	1	0	0	0	7	1	2	2	1	2	4	2	2		#NULL!	2.2	3	3	3
15	1	3	1	2	3	2	1	2	1	4	2	1	1	4	5	1	3	2	4	4	4	2	1	0	1	0	3	5	5	2	1	2	5	2	2		#NULL!	3	3	3	3
16	2	3	2	2	3	4	3	4	3	4	2	2	1	3	4	1	3	2	4	2	4	3	1	0	1	0	6	4	3	1	1	2	4	1	2		#NULL!	2.2	3	3	3
16	2	2	1	1	4	4	3	4	3	2	3	6	3	4	2	3	2	1	1	3	4	2	0	0	1	1	3	5	2	2	2	2	2	1	2		#NULL!	2	3	3	1
17	2	2	2	1	4	2	1	3	2	1	1	3	1	5	1	3	4	3	3	4	4	3	1	0	0	0	5	8	4	2	1	2	1	1	3		#NULL!	2	3	3	1
16	2	2	1	1	4	4	3	4	3	2	3	1	1	2	2	3	3	3	4	3	3	3	1	0	1	0	6	9	2	1	1	1	2	2	2		#NULL!	1.4	3	3	1
16	2	2	1	1	4	4	3	4	3	2	3	5	3	3	3	2	3	1	3	3	4	1	1	1	1	1	3	3	3	2	4	3	3	1	2		#NULL!	3	3	3	2
15	1	2	1	1	3	4	3	4	3	2	3	5	3	5	5	1	2	1	4	2	3	1	1	0	0	0	6	7	5	2	1	2	5	1	2		#NULL!	3	3	3	3
16	2	2	2	1	3	5	3	4	3	1	1	5	3	2	1	3	3	2	4	4	3	2	1	1	0	0	3	1	4	1	2	3	1	1	2		#NULL!	2.2	3	3	1
15	1	2	1	1	3	4	3	4	3	1	1	5	3	2	4	1	3	3	4	3	4	3	1	0	0	0	6	1	2	3	2	1	4	1	2		#NULL!	2.4	2	3	3
15	1	2	1	1	3	4	3	4	3	4	2	3	1	2	2	3	3	2	4	3	3	3	1	1	1	1	6	5	4	2	1	3	2	1	2		#NULL!	2.4	3	3	1
15	1	2	2	1	3	4	3	4	3	3	3	2	1	4	4	1	2	2	2	2	3	2	1	0	1	1	6	4	2	2	1	4	4	0	2		#NULL!	2.6	3	1	3
15	1	2	2	1	3	3	2	3	2	2	3	6	3	3	3	2	1	2	1	2	2	1	1	1	1	0	3	9	3	3	4	3	3	1	2		#NULL!	3.2	2	3	2
17	2	1	1	1	4	4	3	4	3	2	3	6	3	4	1	3	3	2	3	4	3	4	1	0	0	1	6	1	2	2	2	2	1	1	3		#NULL!	1.8	3	3	1
16	2	3	2	1	3	4	3	5	3	1	1	4	2	4	5	1	3	3	4	3	4	2	1	1	1	1	6	9	4	2	1	2	5	1	2		#NULL!	2.8	3	3	3
15	1	1	1	2	3	4	3	4	3	4	2	5	3	2	2	3	3	3	3	3	4	3	1	0	1	1	4	1	3	3	3	3	2	1	2		#NULL!	2.8	2	3	1
17	2	1	1	2	4	5	3	4	3	4	2	1	1	2	2	3	3	3	3	3	3	3	1	0	1	0	6	7	2	2	2	2	2	2	3		#NULL!	2	3	3	1
16	2	1	2	2	4	4	3	4	3	4	2	4	2	3	4	1	3	2	3	2	4	2	1	1	1	1	6	9	3	2	2	2	4	1	2		#NULL!	2.6	3	3	3
17	2	1	2	2	4	4	3	4	3	2	3	2	1	2	2	3	3	2	3	2	3	3	1	1	1	1	6	7	4	2	2	2	2	1	3		#NULL!	2.4	3	3	1
17	2	1	1	2	4	4	3	4	3	5	2	6	3	2	2	3	3	4	3	3	3	2	1	1	1	0	6	1	2	3	2	4	2	1	3		#NULL!	2.6	2	3	1
16	2	1	2	2	3	4	3	4	3	6	4	1	1	2	2	3	3	2	3	3	4	3	1	1	1	0	7	7	3	4	2	2	2	1	2		#NULL!	2.6	1	3	1
16	2	1	1	1	4	3	2	4	3	1	1	3	1	2	1	3	3	2	2	2	4	1	1	0	1	0	1	3	2	2	1	3	1	1	2		#NULL!	1.8	3	3	1
14	1	1	1	1	2	2	1	2	1	1	1	2	1	2	3	2	2	2	3	4	1	1	1	1	1	1	3	7	5	4	3	2	3	1	1		#NULL!	3.4	1	3	2
17	2	1	1	1	4	4	3	4	3	2	3	2	1	2	1	3	2	2	3	3	4	2	1	0	1	0	3	3	1	2	1	4	1	2	3		#NULL!	1.8	3	3	1
17	2	1	1	2	4	2	1	2	1	2	3	2	1	2	3	2	3	3	3	3	3	3	0	#NULL!	1	0	6	3	2	4	2	2	3	1	3		#NULL!	2.6	1	3	2
17	2	1	2	1	4	4	3	4	3	1	1	4	2	5	4	1	3	2	4	4	4	2	1	1	1	0	4	8	4	3	2	3	4	1	3		#NULL!	3.2	2	3	3
16	2	1	2	1	3	4	3	4	3	1	1	5	3	4	4	1	3	2	3	3	3	2	0	#NULL!	1	1	6	9	4	4	2	2	4	1	2		#NULL!	3.2	1	3	3
17	2	1	2	1	4	3	2	3	2	2	3	3	1	4	4	1	4	3	4	3	3	2	1	0	0	0	6	4	2	4	2	3	4	1	3		#NULL!	3	1	3	3
15	1	3	1	1	3	4	3	3	2	3	3	1	1	3	4	1	3	3	4	4	3	3	1	0	1	0	6	6	3	3	2	3	4	1	2		#NULL!	3	2	3	3
17	2	1	1	2	4	4	3	4	3	2	3	5	3	2	4	1	3	2	4	3	3	2	1	0	0	0	6	1	4	4	2	2	4	1	3		#NULL!	3.2	1	3	3
16	2	1	1	2	4	4	3	2	1	4	2	2	1	4	4	1	1	2	3	4	4	2	1	0	1	0	6	8	4	2	4	2	4	1	2		#NULL!	3.2	3	3	3
16	2	1	1	1	4	4	3	4	3	1	1	5	3	4	4	1	3	3	3	3	4	3	1	1	1	1	6	9	4	4	2	4	4	1	2		#NULL!	3.6	1	3	3
16	2	1	2	2	4	4	3	4	3	4	2	6	3	2	4	1	3	1	4	4	4	3	1	1	1	1	6	7	2	4	2	2	4	2	2		#NULL!	2.8	1	3	3
16	2	1	2	3	4	4	3	4	3	3	3	5	3	2	2	3	3	2	3	2	3	3	1	0	0	0	3	1	2	5	2	3	2	1	2		#NULL!	2.8	1	3	1
15	1	1	1	2	3	3	2	2	1	6	4	7	4	4	4	1	3	1	4	2	3	3	1	0	1	0	6	7	1	3	2	2	4	1	2		#NULL!	2.4	2	3	3
16	2	1	1	1	3	3	2	3	2	2	3	7	4	2	4	1	2	1	3	3	3	2	1	0	1	0	6	8	5	2	1	3	4	1	2		#NULL!	3	3	3	3
16	2	1	2	2	4	1	1	3	2	6	4	3	1	2	4	1	3	2	1	3	1	3	0	#NULL!	1	0	3	3	1	4	1	2	4	0	2		#NULL!	2.4	1	1	3
17	2	1	1	3	4	4	3	5	3	4	2	5	3	4	3	2	3	2	4	2	4	3	1	0	1	0	6	5	4	2	2	2	3	1	3		#NULL!	2.6	3	3	2
15	1	1	1	3	3	5	3	5	3	2	3	2	1	4	4	1	3	3	4	3	4	3	1	0	1	1	7	7	4	3	2	2	4	1	2		#NULL!	3	2	3	3
16	2	3	2	1	3	3	2	4	3	5	2	2	1	5	4	1	3	3	4	4	4	3	1	1	1	1	3	4	4	5	1	4	4	1	2		#NULL!	3.6	1	3	3
15	1	1	2	2	3	4	3	4	3	4	2	2	1	5	2	3	3	2	4	3	3	3	0	0	1	1	3	1	2	2	2	4	2	1	2		#NULL!	2.4	3	3	1
16	2	1	1	1	4	4	3	3	2	1	1	6	3	3	4	1	3	3	4	3	3	3	1	0	1	0	6	5	4	3	2	2	4	1	2		#NULL!	3	2	3	3
15	1	1	1	2	3	4	3	4	3	4	2	1	1	2	4	1	3	2	3	3	3	2	0	#NULL!	1	1	6	9	2	4	2	2	4	1	2		#NULL!	2.8	1	3	3
16	2	1	1	2	4	4	3	4	3	1	1	4	2	4	3	2	3	3	3	3	2	3	1	1	1	1	7	1	4	4	1	3	3	1	2		#NULL!	3	1	3	2
16	2	1	1	1	4	4	3	4	3	4	2	2	1	3	3	2	3	3	3	2	3	3	1	0	0	0	3	1	3	2	1	2	3	1	2		#NULL!	2.2	3	3	2
16	2	1	1	1	4	4	3	4	3	2	3	6	3	4	4	1	2	2	3	2	4	3	1	0	1	1	6	1	2	2	2	4	4	1	2		#NULL!	2.8	3	3	3
15	1	1	2	1	3	3	2	4	3	1	1	5	3	4	4	1	3	3	4	3	3	2	1	1	1	0	3	5	1	3	1	3	4	1	2		#NULL!	2.4	2	3	3
17	2	1	2	2	4	4	3	5	3	4	2	2	1	5	5	1	3	3	4	3	4	3	0	#NULL!	1	1	1	1	5	2	1	2	5	1	3		#NULL!	3	3	3	3
16	2	1	1	2	4	4	3	3	2	2	3	7	4	4	3	2	3	3	3	3	4	2	1	0	1	1	4	6	4	2	5	2	3	1	2		#NULL!	3.2	3	3	2
16	2	1	1	2	4	4	3	4	3	4	2	6	3	4	2	3	2	2	3	3	3	3	1	0	1	0	5	6	5	4	2	3	2	1	2		#NULL!	3.2	1	3	1
17	2	1	1	2	4	5	3	5	3	1	1	4	2	4	1	3	3	3	3	3	4	3	1	1	1	1	2	2	4	2	1	2	1	2	3		#NULL!	2	3	3	1
17	2	1	2	2	4	5	3	4	3	4	2	6	3	2	4	1	3	2	3	2	4	2	1	0	1	0	3	1	1	3	2	2	4	1	3		#NULL!	2.4	2	3	3
15	1	1	1	2	3	3	2	4	3	4	2	7	4	5	1	3	3	2	3	2	3	1	0	#NULL!	1	1	3	7	3	5	2	3	1	1	2		#NULL!	2.8	1	3	1
16	2	1	2	2	3	4	3	4	3	6	4	1	1	5	4	1	3	2	3	3	2	3	1	1	1	0	7	9	5	3	2	2	4	1	2		#NULL!	3.2	2	3	3
17	2	1	2	1	4	4	3	5	3	5	2	2	1	5	2	3	2	3	4	2	4	4	1	1	1	0	6	5	4	4	2	4	2	1	3		#NULL!	3.2	1	3	1
16	2	1	2	2	4	4	3	4	3	1	1	6	3	2	2	3	2	2	4	3	3	4	1	1	0	0	6	1	2	2	1	2	2	1	2		#NULL!	1.8	3	3	1
16	2	1	1	2	4	4	3	5	3	2	3	7	4	3	3	2	3	2	3	3	3	2	1	1	1	1	3	1	3	2	2	3	3	1	2		#NULL!	2.6	3	3	2
15	1	1	1	2	3	4	3	4	3	2	3	2	1	2	2	3	4	2	4	3	3	3	1	0	0	0	7	8	2	2	1	1	2	2	2		#NULL!	1.6	3	3	1
16	2	1	2	2	5	4	3	4	3	1	1	2	1	4	3	2	3	1	4	4	4	3	1	0	1	0	1	1	4	3	1	2	3	2	2		#NULL!	2.6	2	3	2
17	2	1	2	1	4	3	2	3	2	5	2	3	1	5	5	1	3	2	4	2	3	3	1	1	1	1	6	9	5	1	1	2	5	1	3		#NULL!	2.8	3	3	3
15	1	1	1	2	3	4	3	4	3	1	1	5	3	2	3	2	3	2	3	3	3	2	1	1	1	0	3	1	3	2	2	3	3	1	2		#NULL!	2.6	3	3	2
17	2	1	1	2	4	4	3	4	3	6	4	6	3	3	4	1	3	2	3	2	3	3	1	1	1	0	7	3	2	4	2	3	4	1	3		#NULL!	3	1	3	3
16	2	1	1	2	4	4	3	4	3	1	1	5	3	2	4	1	3	2	3	3	4	3	1	1	1	1	6	6	4	4	1	2	4	1	2		#NULL!	3	1	3	3
17	2	1	2	2	4	4	3	4	3	4	2	2	1	1	1	3	2	3	3	4	3	3	0	#NULL!	0	0	5	7	1	4	1	5	1	0	3		#NULL!	2.4	1	1	1
15	1	1	1	2	3	4	3	4	3	1	1	6	3	4	4	1	3	3	3	3	3	3	1	1	1	1	3	1	4	4	4	4	4	1	2		#NULL!	4	1	3	3
15	1	1	1	1	3	4	3	4	3	1	1	2	1	2	2	3	4	3	4	3	3	3	1	0	0	0	2	6	2	2	2	2	2	1	2		#NULL!	2	3	3	1
16	2	1	2	2	3	4	3	4	3	4	2	2	1	2	3	2	3	2	4	2	4	1	0	#NULL!	1	0	5	7	2	4	2	2	3	1	2		#NULL!	2.6	1	3	2
16	2	1	2	2	3	3	2	2	1	3	3	6	3	2	2	3	3	2	3	3	4	3	1	1	1	0	3	3	4	2	2	2	2	1	2		#NULL!	2.4	3	3	1
17	2	1	2	2	4	4	3	4	3	3	3	4	2	4	4	1	3	2	2	2	2	2	0	0	0	0	4	5	4	2	2	1	4	1	3		#NULL!	2.6	3	3	3
16	2	1	2	2	3	3	2	3	2	1	1	1	1	1	1	3	3	1	4	1	3	1	1	0	0	0	6	7	5	4	1	1	1	1	2		#NULL!	2.4	1	3	1
17	2	1	1	1	4	4	3	4	3	1	1	2	1	4	4	1	4	4	3	3	4	4	1	1	1	1	1	4	5	4	3	5	4	2	3		#NULL!	4.2	1	3	3
16	2	1	1	2	4	5	3	5	3	4	2	2	1	2	4	1	3	3	3	3	4	3	1	1	1	1	5	7	4	4	3	2	4	1	2		#NULL!	3.4	1	3	3
16	2	1	1	1	4	2	1	1	1	1	1	1	1	4	2	3	3	1	4	4	3	1	1	0	1	0	6	8	5	1	1	1	2	2	2		#NULL!	2	3	3	1
18	2	3	1	2	5	4	3	4	3	4	2	3	1	5	2	3	2	2	4	2	4	2	1	1	1	1	5	1	5	4	4	4	2	1	3		#NULL!	3.8	1	3	1
14	1	3	1	1	1	3	2	2	1	1	1	6	3	2	2	3	3	3	4	2	3	3	1	1	1	1	7	3	3	1	1	3	2	1	1		#NULL!	2	3	3	1
17	2	3	1	1	3	4	3	4	3	1	1	5	3	4	2	3	3	3	3	4	3	3	1	0	1	0	6	1	4	2	2	2	2	1	3		#NULL!	2.4	3	3	1
17	2	3	1	1	4	3	2	3	2	2	3	5	3	3	3	2	3	3	3	3	3	2	1	0	0	1	4	9	3	3	2	3	3	1	3		#NULL!	2.8	2	3	2
16	2	3	1	2	3	3	2	3	2	4	2	6	3	3	4	1	3	3	3	2	3	2	1	0	1	0	2	2	4	3	3	3	4	1	2		#NULL!	3.4	2	3	3
15	1	3	1	1	2	4	3	4	3	1	1	1	1	4	4	1	2	3	3	2	3	2	1	1	0	1	4	1	4	2	4	4	4	1	2		#NULL!	3.6	3	3	3
15	1	3	2	2	3	3	2	3	2	4	2	1	1	3	3	2	4	4	2	3	3	3	1	1	1	1	7	7	4	4	1	2	3	1	2		#NULL!	2.8	1	3	2
15	1	3	1	1	2	5	3	5	3	6	4	6	3	5	1	3	2	1	3	4	4	1	1	1	1	1	2	8	5	3	3	5	1	1	2		#NULL!	3.4	2	3	1
18	2	3	1	2	5	4	3	4	3	2	3	3	1	4	2	3	3	3	4	2	3	4	1	0	1	1	3	9	4	3	1	2	2	1	3		#NULL!	2.4	2	3	1
16	2	3	1	2	4	3	2	3	2	1	1	1	1	4	4	1	3	2	1	3	4	2	1	0	1	0	3	6	2	2	1	2	4	1	2		#NULL!	2.2	3	3	3
16	2	3	1	1	4	3	2	3	2	2	3	6	3	2	1	3	2	1	3	1	3	3	1	1	1	0	2	4	1	2	2	4	1	1	2		#NULL!	2	3	3	1
14	1	3	1	3	2	4	3	4	3	4	2	5	3	5	2	3	3	4	4	4	3	2	1	1	0	1	2	3	5	5	1	5	2	0	1		#NULL!	3.6	1	1	1
14	1	3	1	1	2	4	3	1	1	2	3	5	3	4	3	2	4	3	3	3	2	2	1	0	1	0	3	1	3	2	2	2	3	1	1		#NULL!	2.4	3	3	2
17	2	1	1	2	5	4	3	4	3	2	3	5	3	1	3	2	2	2	2	2	3	1	1	0	1	0	3	9	4	5	2	2	3	0	3		#NULL!	3.2	1	1	2
17	2	3	2	2	4	4	3	4	3	2	3	5	3	4	2	3	3	3	3	2	3	1	1	0	1	1	6	2	3	2	1	2	2	2	3		#NULL!	2	3	3	1
16	2	3	1	1	3	4	3	4	3	2	3	1	1	2	3	2	1	2	3	2	4	3	1	0	0	0	3	1	2	1	1	2	3	1	2		#NULL!	1.8	3	3	2
17	2	3	1	2	4	3	2	3	2	1	1	3	1	2	2	3	3	3	3	3	4	3	1	0	1	1	6	1	2	3	2	1	2	1	3		#NULL!	2	2	3	1
15	1	3	1	3	2	3	2	3	2	4	2	5	3	3	3	2	4	1	2	2	2	4	0	0	0	0	7	9	3	3	2	3	3	0	2		#NULL!	2.8	2	1	2
15	1	3	1	3	3	3	2	3	2	4	2	7	4	1	3	2	1	2	3	4	3	3	1	1	1	1	6	8	2	3	3	4	3	1	2		#NULL!	3	2	3	2
15	1	3	1	1	2	4	3	4	3	2	3	5	3	4	4	1	3	1	2	3	4	3	1	0	0	0	7	1	4	4	3	3	4	1	2		#NULL!	3.6	1	3	3
16	2	3	1	1	3	5	3	4	3	2	3	2	1	2	2	3	3	3	4	3	4	3	0	1	1	1	2	9	2	4	4	5	2	0	2		#NULL!	3.4	1	1	1
16	2	3	2	2	3	4	3	4	3	6	4	1	1	4	4	1	3	3	3	3	3	3	1	1	0	0	6	1	2	2	1	2	4	1	2		#NULL!	2.2	3	3	3
15	1	1	2	1	2	4	3	4	3	4	2	2	1	2	2	3	3	3	4	4	3	3	1	0	0	0	6	7	2	2	2	2	2	1	2		#NULL!	2	3	3	1
16	2	3	1	2	3	4	3	4	3	2	3	6	3	2	4	1	1	3	3	3	2	3	1	0	0	1	3	9	2	3	3	3	4	0	2		#NULL!	3	2	1	3
16	2	3	2	1	4	4	3	4	3	1	1	6	3	2	1	3	3	3	3	3	4	3	1	0	0	0	6	1	1	2	1	1	1	1	2		#NULL!	1.2	3	3	1
15	1	3	1	1	3	4	3	4	3	1	1	6	3	4	2	3	2	2	2	2	2	2	1	1	1	1	3	1	4	4	4	4	2	1	2		#NULL!	3.6	1	3	1
16	2	3	1	1	3	3	2	3	2	4	2	6	3	1	3	2	2	1	3	4	4	3	1	0	0	0	6	9	1	3	1	3	3	1	2		#NULL!	2.2	2	3	2
14	1	3	1	1	1	4	3	3	2	2	3	5	3	2	4	1	3	3	3	3	3	3	1	0	0	0	6	9	3	2	2	4	4	1	1		#NULL!	3	3	3	3
24	2	3	2	1	5	1	1	1	1	4	2	7	4	1	1	3	1	1	1	1	1	1	0	1	1	1	6	1	2	1	1	1	1	0	4		#NULL!	1.2	3	1	1
15	1	3	1	3	3	4	3	4	3	5	2	5	3	2	3	2	2	1	4	3	3	3	1	1	1	0	5	3	4	4	4	4	3	1	2		#NULL!	3.8	1	3	2
15	1	3	1	2	3	3	2	4	3	1	1	6	3	3	3	2	3	2	3	3	3	3	1	0	0	1	7	9	3	3	2	2	3	1	2		#NULL!	2.6	2	3	2
17	2	3	1	1	4	4	3	5	3	4	2	4	2	2	4	1	1	3	3	3	4	2	1	0	0	0	6	5	4	3	2	1	4	2	3		#NULL!	2.8	2	3	3
16	2	1	2	1	3	3	2	3	2	3	3	2	1	5	2	3	3	1	3	3	3	2	1	0	1	1	7	7	5	3	1	4	2	1	2		#NULL!	3	2	3	1
15	1	3	1	1	2	4	3	4	3	4	2	3	1	2	4	1	3	4	3	3	4	3	1	0	1	1	6	6	4	2	1	2	4	1	2		#NULL!	2.6	3	3	3
15	1	3	1	1	2	4	3	4	3	2	3	6	3	4	4	1	3	3	4	4	4	3	1	0	1	0	3	9	4	4	2	4	4	1	2		#NULL!	3.6	1	3	3
17	2	3	1	2	4	4	3	4	3	6	4	2	1	4	3	2	2	2	3	3	3	3	1	1	0	0	6	1	3	3	4	4	3	1	3		#NULL!	3.4	2	3	2
14	1	3	1	1	1	3	2	4	3	2	3	5	3	1	1	3	3	2	3	3	3	3	1	1	1	0	2	9	2	4	1	2	1	1	1		#NULL!	2	1	3	1
16	2	3	1	3	4	4	3	4	3	4	2	5	3	1	4	1	3	2	3	2	4	2	1	0	0	0	3	8	4	2	2	3	4	1	2		#NULL!	3	3	3	3
16	2	3	1	2	4	3	2	4	3	1	1	5	3	5	4	1	2	1	3	4	2	2	1	1	1	1	6	2	5	4	3	3	4	0	2		#NULL!	3.8	1	1	3
17	2	3	1	2	4	3	2	3	2	4	2	5	3	5	2	3	3	2	3	2	3	2	1	0	1	1	6	9	4	3	2	2	2	1	3		#NULL!	2.6	2	3	1
17	2	3	1	3	4	2	1	2	1	2	3	2	1	3	2	3	3	3	3	2	3	1	1	0	1	0	6	9	2	4	4	1	2	0	3		#NULL!	2.6	1	1	1
13	1	3	1	2	1	3	2	3	2	1	1	6	3	5	4	1	3	2	3	3	4	3	1	1	1	1	6	1	5	3	1	3	4	1	1		#NULL!	3.2	2	3	3
14	1	3	1	2	1	3	2	3	2	4	2	3	1	3	3	2	2	4	1	2	3	1	0	0	1	1	3	1	3	3	1	3	3	1	1		#NULL!	2.6	2	3	2
15	1	3	1	2	2	3	2	4	3	6	4	2	1	4	2	3	4	3	1	2	3	3	1	1	1	0	1	4	4	3	1	3	2	1	2		#NULL!	2.6	2	3	1
13	1	3	1	2	1	1	1	3	2	1	1	6	3	5	4	1	3	1	4	4	4	3	1	0	0	1	6	1	4	2	1	1	4	1	1		#NULL!	2.4	3	3	3
14	1	3	1	1	2	3	2	4	3	2	3	2	1	2	2	3	3	2	3	3	2	2	1	0	0	0	4	1	4	2	1	3	2	1	1		#NULL!	2.4	3	3	1
15	1	3	1	2	1	3	2	4	3	2	3	7	4	3	4	1	2	2	3	3	3	3	1	1	0	1	7	9	3	3	2	2	4	0	2		#NULL!	2.8	2	1	3
16	2	3	1	1	3	5	3	5	3	1	1	5	3	4	3	2	3	2	3	4	4	3	1	0	0	0	5	9	2	4	4	3	3	1	2		#NULL!	3.2	1	3	2
15	1	3	1	2	3	4	3	4	3	4	2	4	2	3	2	3	3	1	3	4	4	3	1	0	1	0	3	5	2	3	2	3	2	2	2		#NULL!	2.4	2	3	1
14	1	3	1	2	2	4	3	3	2	4	2	2	1	2	3	2	3	3	4	3	4	2	1	0	1	1	6	7	2	3	2	2	3	1	1		#NULL!	2.4	2	3	2
14	1	3	1	2	2	4	3	3	2	4	2	2	1	2	3	2	3	3	4	3	4	2	1	0	1	1	6	7	2	3	2	2	3	1	1		#NULL!	2.4	2	3	2
16	2	3	1	2	2	4	3	4	3	4	2	3	1	3	5	1	3	3	3	3	3	3	1	1	1	1	5	4	2	4	3	3	5	1	2		#NULL!	3.4	1	3	3
16	2	3	1	2	3	5	3	4	3	5	2	5	3	5	1	3	3	2	4	3	4	3	1	0	1	0	6	1	2	4	5	4	1	1	2		#NULL!	3.2	1	3	1
14	1	3	1	2	1	4	3	4	3	2	3	2	1	2	2	3	3	3	3	3	3	2	1	0	1	0	5	3	2	2	2	2	2	1	1		#NULL!	2	3	3	1
15	1	3	1	1	3	4	3	4	3	5	2	4	2	2	2	3	2	2	4	3	4	3	1	1	1	1	6	9	3	3	3	3	2	1	2		#NULL!	2.8	2	3	1
16	2	3	1	1	3	4	3	4	3	5	2	7	4	3	2	3	2	3	3	3	3	3	1	1	1	1	5	8	3	3	3	3	2	1	2		#NULL!	2.8	2	3	1
17	2	3	1	1	4	5	3	4	3	5	2	6	3	4	5	1	1	3	4	4	3	3	1	0	0	0	3	6	1	1	2	1	5	2	3		#NULL!	2	3	3	3
18	2	3	1	2	5	2	1	2	1	2	3	4	2	2	2	3	3	2	4	2	3	3	1	1	1	1	3	9	2	2	4	5	2	0	3		#NULL!	3	3	1	1
17	2	3	1	2	4	3	2	4	3	4	2	3	1	4	3	2	2	2	3	3	3	2	1	1	1	0	1	1	3	3	2	4	3	1	3		#NULL!	3	2	3	2
15	1	3	1	2	2	4	3	4	3	1	1	2	1	3	2	3	3	2	4	3	4	4	1	1	1	0	6	1	4	3	4	4	2	2	2		#NULL!	3.4	2	3	1
16.5	2	3	1	3	4	4	3	4	3	4	2	3	1	3	2	3	3	3	4	3	4	2	1	0	1	0	6	1	2	4	1	4	2	1	3		#NULL!	2.6	1	3	1
15	1	3	1	2	3	4	3	4	3	1	1	4	2	5	4	1	3	2	3	2	3	3	1	1	0	0	6	1	5	4	2	3	4	1	2		#NULL!	3.6	1	3	3
16	2	3	1	2	3	4	3	3	2	3	3	2	1	4	2	3	3	3	4	3	3	2	1	0	1	0	6	1	2	3	2	2	2	1	2		#NULL!	2.2	2	3	1
15	1	3	1	3	3	4	3	4	3	3	3	5	3	4	3	2	3	2	4	3	4	2	1	0	0	0	6	2	4	3	2	1	3	2	2		#NULL!	2.6	2	3	2
14	1	3	1	2	2	5	3	4	3	2	3	2	1	4	4	1	3	2	4	3	3	3	1	1	1	1	6	7	3	3	1	3	4	1	1		#NULL!	2.8	2	3	3
14	1	3	1	2	1	4	3	4	3	4	2	6	3	5	4	1	3	3	3	3	4	2	1	0	0	1	5	5	5	4	2	5	4	2	1		#NULL!	4	1	3	3
15	1	3	1	1	2	3	2	3	2	5	2	5	3	3	4	1	1	2	4	2	2	1	1	1	0	1	4	7	4	1	4	4	4	2	2		#NULL!	3.4	3	3	3
13.5	1	3	1	2	1	2	1	3	2	6	4	5	3	3	1	3	4	3	1	1	3	3	1	0	0	0	6	1	1	5	5	5	1	0	1		#NULL!	3.4	1	1	1
19	2	3	2	1	5	3	2	4	3	5	2	5	3	2	2	3	3	2	3	1	4	2	1	0	1	1	6	1	2	4	2	4	2	1	4		#NULL!	2.8	1	3	1
14	1	1	1	1	3	4	3	4	3	4	2	3	1	4	4	1	3	2	4	1	4	3	0	0	1	1	2	1	4	4	2	2	4	1	1		#NULL!	3.2	1	3	3
16	2	1	1	1	4	2	1	4	3	4	2	5	3	2	4	1	3	3	3	3	1	3	1	0	1	0	2	9	4	2	3	1	4	1	2		#NULL!	2.8	3	3	3
13	1	1	1	2	1	4	3	3	2	4	2	1	1	3	4	1	2	2	4	2	4	2	1	1	1	1	6	1	4	2	2	3	4	2	1		#NULL!	3	3	3	3
13	1	1	1	1	1	3	2	3	2	3	3	1	1	2	3	2	3	3	4	3	3	2	1	0	0	0	6	4	3	5	3	3	3	0	1		#NULL!	3.4	1	1	2
13	1	1	1	2	1	4	3	4	3	2	3	3	1	3	4	1	1	3	1	1	3	3	1	0	1	1	5	8	1	3	1	3	4	2	1		#NULL!	2.4	2	3	3
14	1	3	1	2	1	4	3	4	3	1	1	6	3	4	1	3	2	3	4	3	4	3	1	1	1	0	6	1	2	2	4	3	1	1	1		#NULL!	2.4	3	3	1
15	1	3	1	2	2	4	3	3	2	4	2	6	3	5	2	3	3	1	3	3	2	2	1	0	1	0	6	6	3	2	3	5	2	1	2		#NULL!	3	3	3	1
13	1	1	1	2	1	4	3	4	3	3	3	5	3	4	4	1	4	4	4	4	4	2	1	1	1	1	6	1	4	4	4	4	4	2	1		#NULL!	4	1	3	3
17	2	3	2	2	4	4	3	4	3	1	1	5	3	3	4	1	3	2	4	3	3	2	1	0	1	0	3	3	4	4	2	4	4	1	3		#NULL!	3.6	1	3	3
15	1	1	2	1	2	4	3	4	3	4	2	5	3	2	2	3	3	1	4	3	4	3	1	0	1	0	6	8	3	4	1	3	2	1	2		#NULL!	2.6	1	3	1
18	2	1	1	2	5	4	3	3	2	5	2	6	3	4	3	2	2	2	3	2	4	2	0	0	1	1	6	1	4	4	2	4	3	1	3		#NULL!	3.4	1	3	2
16	2	1	1	2	3	4	3	2	1	3	3	1	1	4	2	3	3	2	3	3	3	3	1	1	1	0	6	9	2	2	4	4	2	0	2		#NULL!	2.8	3	1	1
17	2	1	2	1	3	4	3	2	1	3	3	2	1	4	2	3	3	2	3	2	3	3	1	1	1	0	6	9	2	2	4	4	2	0	3		#NULL!	2.8	3	1	1
18	2	1	1	2	3	4	3	2	1	5	2	1	1	4	4	1	3	2	3	3	2	3	1	1	1	0	6	9	2	2	4	4	4	0	3		#NULL!	3.2	3	1	3
18	2	1	2	2	3	4	3	2	1	5	2	2	1	4	2	3	3	2	2	3	3	3	1	1	1	1	6	9	2	2	4	4	2	0	3		#NULL!	2.8	3	1	1
16	2	1	2	2	1	4	3	4	3	5	2	5	3	2	2	3	3	2	3	4	4	2	0	0	1	0	3	1	2	2	2	2	2	0	2		#NULL!	2	3	1	1
15	1	1	1	2	1	4	3	4	3	5	2	5	3	2	2	3	3	2	3	4	4	2	0	0	1	0	3	1	2	1	4	2	2	0	2		#NULL!	2.2	3	1	1
16	2	1	1	2	1	4	3	4	3	5	2	5	3	2	2	3	2	2	2	4	4	2	0	0	1	0	3	1	2	1	2	2	2	0	2		#NULL!	1.8	3	1	1
15	1	1	1	3	1	4	3	4	3	3	3	3	1	2	2	3	3	2	3	4	4	2	0	0	1	0	3	1	2	2	4	2	2	0	2		#NULL!	2.4	3	1	1
15	1	1	1	3	1	4	3	4	3	3	3	3	1	2	2	3	3	2	3	4	4	2	0	0	1	0	3	1	2	2	4	2	2	0	2		#NULL!	2.4	3	1	1
16	2	1	1	2	1	2	1	4	3	5	2	2	1	4	2	3	2	2	2	4	4	4	0	1	0	0	3	1	2	2	2	1	2	0	2		#NULL!	1.8	3	1	1
15	1	1	1	2	1	1	1	4	3	5	2	5	3	2	2	3	3	2	2	4	4	2	0	1	1	0	3	1	2	4	2	2	2	0	2		#NULL!	2.4	1	1	1
18	2	3	2	2	5	4	3	4	3	4	2	4	2	5	4	1	3	3	3	2	3	1	1	0	0	0	1	1	4	2	1	2	4	1	3		#NULL!	2.6	3	3	3
18	2	3	2	1	5	3	2	3	2	5	2	3	1	4	1	3	1	3	1	2	3	3	0	0	1	0	1	1	2	1	1	3	1	0	3		#NULL!	1.6	3	1	1
15	1	3	1	2	3	4	3	4	3	4	2	1	1	2	2	3	3	2	3	3	3	2	1	0	1	0	3	1	3	4	1	2	2	1	2		#NULL!	2.4	1	3	1
17	2	3	2	1	5	1	1	2	1	1	1	1	1	5	2	3	4	3	2	2	1	2	1	0	1	1	6	1	5	3	1	4	2	0	3		#NULL!	3	2	1	1
17	2	3	2	1	4	4	3	4	3	2	3	5	3	4	2	3	3	3	3	3	2	1	1	1	1	0	2	3	4	4	1	4	2	1	3		#NULL!	3	1	3	1
15	1	3	1	2	2	4	3	4	3	4	2	5	3	3	4	1	3	3	3	2	3	3	1	0	0	0	6	3	2	3	2	3	4	2	2		#NULL!	2.8	2	3	3
16	2	3	2	1	3	3	2	4	3	2	3	5	3	2	2	3	1	1	1	1	4	1	1	1	1	0	2	1	1	1	2	3	2	2	2		#NULL!	1.8	3	3	1
16	2	3	1	2	3	4	3	2	1	2	3	2	1	2	1	3	3	3	3	3	3	3	1	1	1	1	7	7	2	2	2	4	1	1	2		#NULL!	2.2	3	3	1
17	2	3	2	1	4	5	3	4	3	6	4	7	4	1	1	3	3	3	4	3	4	1	1	1	1	0	7	3	4	2	1	2	1	2	3		#NULL!	2	3	3	1
16	2	3	2	1	2	3	2	3	2	6	4	4	2	3	4	1	3	3	3	2	4	4	1	0	1	0	5	6	3	2	1	2	4	1	2		#NULL!	2.4	3	3	3
16	2	3	2	3	3	5	3	5	3	5	2	5	3	2	2	3	3	1	4	2	3	1	1	0	0	1	4	6	5	1	1	1	2	2	2		#NULL!	2	3	3	1
16	2	3	2	3	3	4	3	3	2	1	1	5	3	4	4	1	3	2	3	2	3	1	1	0	0	1	3	1	2	2	1	1	4	1	2		#NULL!	2	3	3	3
13	1	3	1	2	1	3	2	3	2	6	4	2	1	3	3	2	3	3	3	3	3	3	1	0	1	1	6	7	3	3	3	3	3	1	1		#NULL!	3	2	3	2
15	1	3	2	2	2	3	2	4	3	1	1	6	3	2	2	3	3	2	3	2	3	3	1	0	0	0	7	1	4	2	1	3	2	1	2		#NULL!	2.4	3	3	1
16	2	3	1	2	4	2	1	4	3	6	4	6	3	2	2	3	2	2	3	3	1	3	1	1	1	1	6	9	2	1	4	2	2	2	2		#NULL!	2.2	3	3	1
14	1	3	1	2	1	5	3	5	3	2	3	2	1	1	1	3	3	1	3	2	3	3	1	0	1	0	3	9	2	5	4	3	1	1	1		#NULL!	3	1	3	1
17	2	3	1	3	5	4	3	2	1	4	2	5	3	4	4	1	3	1	3	2	3	3	1	0	1	0	6	1	2	3	2	3	4	1	3		#NULL!	2.8	2	3	3
17	2	3	1	2	4	5	3	5	3	6	4	4	2	4	2	3	3	2	4	4	3	3	1	1	1	1	7	1	5	3	4	4	2	0	3		#NULL!	3.6	2	1	1
15	1	3	1	1	3	4	3	4	3	5	2	4	2	4	2	3	1	1	1	2	4	1	1	1	1	1	7	5	2	4	4	4	2	0	2		#NULL!	3.2	1	1	1
17	2	3	2	1	4	4	3	4	3	4	2	1	1	2	1	3	3	1	3	3	2	2	1	1	1	0	7	1	4	4	1	4	1	1	3		#NULL!	2.8	1	3	1
17	2	3	1	2	4	3	2	3	2	1	1	5	3	4	2	3	3	2	2	3	2	2	1	1	0	0	3	5	4	3	2	3	2	1	3		#NULL!	2.8	2	3	1
17	2	3	2	1	4	4	3	3	2	5	2	1	1	4	5	1	3	1	3	3	3	2	1	0	1	0	7	7	5	4	1	2	5	1	3		#NULL!	3.4	1	3	3
15	1	3	1	2	3	2	1	3	2	1	1	5	3	1	1	3	3	3	3	2	1	3	1	0	0	0	6	1	1	2	2	1	1	1	2		#NULL!	1.4	3	3	1
18	2	3	2	1	5	4	3	4	3	6	4	7	4	2	1	3	2	2	3	3	3	3	1	0	0	0	6	1	5	4	1	4	1	1	3		#NULL!	3	1	3	1
15	1	3	1	2	3	4	3	4	3	5	2	2	1	2	2	3	2	4	4	4	2	2	1	1	1	0	6	1	4	4	4	4	2	1	2		#NULL!	3.6	1	3	1
18	2	3	1	1	5	4	3	4	3	4	2	2	1	4	4	1	3	1	3	3	3	2	1	0	0	1	7	8	4	3	1	3	4	1	3		#NULL!	3	2	3	3
17	2	3	2	2	5	4	3	4	3	5	2	3	1	2	2	3	2	1	4	3	3	2	1	1	1	1	3	3	2	4	4	4	2	1	3		#NULL!	3.2	1	3	1
16	2	3	1	2	3	2	1	2	1	4	2	1	1	2	2	3	3	2	3	3	3	2	1	0	1	0	3	1	2	4	4	2	2	0	2		#NULL!	2.8	1	1	1
15	1	3	2	1	3	4	3	4	3	4	2	2	1	2	2	3	3	1	4	4	4	3	1	0	1	1	6	1	2	2	2	2	2	1	2		#NULL!	2	3	3	1
16	2	3	2	2	3	5	3	4	3	2	3	5	3	3	3	2	3	2	4	2	3	2	1	0	1	0	6	1	4	3	2	3	3	1	2		#NULL!	3	2	3	2
14	1	1	1	1	1	4	3	4	3	5	2	2	1	4	1	3	1	2	4	3	2	2	1	1	1	1	6	9	3	3	4	1	1	2	1		#NULL!	2.4	2	3	1
15	1	3	1	2	2	3	2	3	2	2	3	5	3	2	2	3	2	2	2	3	3	1	1	1	0	1	3	1	3	4	4	3	2	1	2		#NULL!	3.2	1	3	1
15	1	3	2	2	4	2	1	2	1	1	1	6	3	2	1	3	3	3	3	4	2	1	1	0	0	0	6	4	2	2	2	3	1	1	2		#NULL!	2	3	3	1
14	1	1	1	2	1	4	3	4	3	4	2	2	1	4	1	3	3	1	3	3	4	3	1	1	1	0	2	7	2	2	2	4	1	2	1		#NULL!	2.2	3	3	1
41	2	3	2	1	5	4	3	4	3	5	2	4	2	4	4	1	3	3	4	3	3	3	1	0	0	0	6	3	4	2	1	2	4	2	4		#NULL!	2.6	3	3	3
18	2	3	2	1	5	4	3	4	3	2	3	4	2	5	2	3	3	2	3	3	2	2	1	0	1	0	6	7	4	5	1	1	2	2	3		#NULL!	2.6	1	3	1
14	1	3	1	3	1	4	3	4	3	2	3	1	1	1	2	3	3	1	3	4	3	4	1	0	1	0	3	1	2	5	4	2	2	1	1		#NULL!	3	1	3	1
18	2	3	1	3	5	2	1	4	3	2	3	5	3	4	2	3	3	2	3	3	3	3	1	0	1	1	3	1	4	4	2	3	2	1	3		#NULL!	3	1	3	1
17	2	3	1	1	4	3	2	3	2	4	2	6	3	4	2	3	1	1	3	4	3	3	0	#NULL!	1	0	3	3	4	4	2	3	2	1	3		#NULL!	3	1	3	1
14	1	3	1	1	1	4	3	4	3	2	3	6	3	1	1	3	2	4	4	3	2	2	0	1	1	1	6	7	2	2	2	2	1	2	1		#NULL!	1.8	3	3	1
17	2	3	1	1	4	4	3	2	1	1	1	5	3	4	2	3	1	3	3	3	3	3	1	0	0	0	3	3	2	2	4	2	2	1	3		#NULL!	2.4	3	3	1
18	2	3	1	1	5	4	3	2	1	2	3	6	3	4	4	1	3	3	4	2	4	2	1	0	0	0	6	7	3	2	1	2	4	1	3		#NULL!	2.4	3	3	3
14	1	3	1	1	1	4	3	4	3	2	3	5	3	4	4	1	3	3	3	3	3	3	1	0	0	0	6	1	4	2	2	4	4	2	1		#NULL!	3.2	3	3	3
14	1	3	1	1	1	5	3	5	3	6	4	2	1	3	3	2	3	3	4	4	4	3	1	1	0	0	6	5	5	4	2	2	3	1	1		#NULL!	3.2	1	3	2
18	2	3	1	2	5	1	1	2	1	2	3	6	3	2	1	3	1	2	3	3	3	2	1	0	1	0	3	1	3	3	1	4	1	1	3		#NULL!	2.4	2	3	1
18	2	3	1	2	5	4	3	4	3	2	3	5	3	4	3	2	3	3	3	3	3	3	1	0	1	1	7	3	4	4	2	2	3	1	3		#NULL!	3	1	3	2
18	2	3	1	1	5	4	3	2	1	5	2	3	1	4	2	3	1	2	2	2	1	2	1	0	0	0	6	1	2	2	2	3	2	1	3		#NULL!	2.2	3	3	1
17	2	3	1	1	4	4	3	3	2	5	2	6	3	2	3	2	2	3	3	1	3	3	1	0	1	1	6	5	4	2	2	2	3	1	3		#NULL!	2.6	3	3	2
18	2	3	1	1	5	4	3	4	3	6	4	5	3	2	4	1	3	3	3	3	3	3	1	0	1	0	5	8	4	4	4	4	4	1	3		#NULL!	4	1	3	3
14	1	3	1	1	1	5	3	5	3	6	4	5	3	3	3	2	2	3	3	4	3	3	1	0	1	1	2	6	3	2	1	4	3	1	1		#NULL!	2.6	3	3	2
16	2	3	1	1	4	4	3	4	3	1	1	3	1	3	1	3	3	3	4	3	4	3	1	1	0	1	1	1	4	1	1	2	1	2	2		#NULL!	1.8	3	3	1
13	1	3	1	2	1	4	3	1	1	1	1	3	1	5	4	1	3	3	4	3	4	3	1	0	1	0	6	4	5	2	1	4	4	1	1		#NULL!	3.2	3	3	3
15	1	3	1	3	5	4	3	4	3	1	1	5	3	4	4	1	3	3	4	2	3	3	1	0	1	0	1	2	2	3	2	3	4	1	2		#NULL!	2.8	2	3	3
17	2	3	1	1	4	4	3	3	2	2	3	6	3	3	3	2	3	3	4	3	4	4	1	0	0	1	3	4	3	4	2	2	3	1	3		#NULL!	2.8	1	3	2
15	1	3	1	1	3	4	3	4	3	3	3	6	3	5	4	1	3	3	3	3	3	3	1	1	1	0	6	8	1	5	1	3	4	1	2		#NULL!	2.8	1	3	3
18	2	3	1	1	5	2	1	4	3	1	1	3	1	2	4	1	3	2	2	3	2	3	1	1	1	0	1	8	3	3	1	2	4	2	3		#NULL!	2.6	2	3	3
16	2	3	1	2	4	4	3	4	3	5	2	6	3	2	4	1	2	2	3	2	4	3	1	0	1	0	6	7	2	4	1	3	4	1	2		#NULL!	2.8	1	3	3
17	2	1	1	1	4	4	3	3	2	2	3	2	1	4	3	2	3	2	3	3	4	2	1	1	1	0	3	7	4	3	2	2	3	1	3		#NULL!	2.8	2	3	2
17	2	3	1	2	5	4	3	4	3	1	1	5	3	2	2	3	3	3	4	3	4	2	1	0	0	0	6	4	2	4	2	2	2	1	3		#NULL!	2.4	1	3	1
17	2	3	1	1	4	3	2	3	2	1	1	5	3	3	2	3	4	3	3	4	3	4	1	1	1	1	3	7	4	4	2	5	2	1	3		#NULL!	3.4	1	3	1
18	2	3	1	1	5	4	3	3	2	2	3	5	3	4	3	2	2	1	3	2	3	2	1	1	1	1	6	7	3	3	2	5	3	0	3		#NULL!	3.2	2	1	2
17	2	3	1	2	4	5	3	5	3	4	2	6	3	1	3	2	2	2	3	4	4	3	1	0	1	1	6	2	1	3	1	1	3	2	3		#NULL!	1.8	2	3	2
15	1	3	1	2	3	3	2	3	2	6	4	5	3	4	2	3	1	1	3	3	3	2	1	1	1	1	7	9	3	5	5	5	2	0	2		#NULL!	4	1	1	1
16	2	3	1	1	4	4	3	4	3	4	2	1	1	1	4	1	3	1	3	3	3	3	1	1	1	0	6	5	4	1	1	2	4	2	2		#NULL!	2.4	3	3	3
15	1	3	1	2	2	5	3	5	3	2	3	3	1	2	1	3	4	3	3	3	4	3	1	1	1	1	4	3	3	2	1	3	1	2	2		#NULL!	2	3	3	1
16	2	3	1	2	3	3	2	3	2	3	3	6	3	3	3	2	2	2	2	2	2	2	0	#NULL!	0	1	6	9	3	3	3	3	3	1	2		#NULL!	3	2	3	2
17	2	3	1	1	5	3	2	4	3	5	2	6	3	1	2	3	2	1	2	2	4	2	1	1	1	0	6	1	2	2	3	1	2	2	3		#NULL!	2	3	3	1
15	1	3	1	2	2	5	3	5	3	1	1	5	3	5	5	1	4	4	4	4	4	4	1	1	1	1	7	1	4	5	5	5	5	1	2		#NULL!	4.8	1	3	3
15	1	3	1	2	3	3	2	3	2	1	1	6	3	4	3	2	3	4	2	2	4	3	1	0	1	0	7	4	4	4	5	4	3	1	2		#NULL!	4	1	3	2
14	1	1	2	1	2	3	2	3	2	2	3	3	1	2	4	1	2	2	2	3	3	3	1	0	0	0	3	9	2	4	1	1	4	1	1		#NULL!	2.4	1	3	3
16	2	2	1	2	3	4	3	4	3	4	2	2	1	4	4	1	3	3	4	2	3	1	1	0	1	1	6	1	4	2	2	2	4	1	2		#NULL!	2.8	3	3	3
15	1	2	1	2	3	3	2	3	2	2	3	1	1	4	2	3	3	3	3	4	3	3	1	0	0	0	6	9	2	2	2	2	2	1	2		#NULL!	2	3	3	1
18	2	2	1	3	5	3	2	4	3	4	2	3	1	4	4	1	3	3	3	3	3	3	1	1	1	1	2	9	4	2	2	4	4	1	3		#NULL!	3.2	3	3	3
18	2	1	1	2	5	4	3	2	1	2	3	3	1	3	1	3	1	2	3	3	2	2	1	1	1	1	1	3	1	4	4	2	1	2	3		#NULL!	2.4	1	3	1
36	2	2	1	1	5	2	1	2	1	1	1	3	1	5	2	3	4	1	2	2	3	1	1	0	0	0	2	4	4	4	2	2	2	1	4		#NULL!	2.8	1	3	1
14	1	2	1	2	2	4	3	3	2	5	2	6	3	4	4	1	2	2	3	3	4	2	1	0	1	0	7	7	4	2	4	2	4	1	1		#NULL!	3.2	3	3	3
13	1	2	1	2	1	3	2	4	3	5	2	3	1	5	3	2	4	3	4	3	4	4	1	0	1	0	6	7	3	2	2	2	3	1	1		#NULL!	2.4	3	3	2
14	1	2	1	2	1	4	3	4	3	2	3	6	3	4	4	1	3	3	3	3	3	3	1	0	0	1	6	9	3	3	2	3	4	1	1		#NULL!	3	2	3	3
18	2	3	2	1	5	4	3	4	3	2	3	3	1	2	1	3	1	4	3	3	3	3	1	0	0	0	6	1	4	2	1	5	1	2	3		#NULL!	2.6	3	3	1
16	2	2	1	2	3	4	3	4	3	4	2	5	3	4	4	1	3	3	3	3	3	3	0	0	0	0	6	1	4	5	5	4	4	1	2		#NULL!	4.4	1	3	3
15.5	1	2	1	2	3	3	2	2	1	2	3	2	1	4	2	3	3	2	4	3	3	3	1	0	1	1	6	1	4	2	1	4	2	1	2		#NULL!	2.6	3	3	1
14	1	2	1	2	1	4	3	4	3	2	3	6	3	5	4	1	1	3	3	3	3	1	0	1	1	1	6	6	4	5	1	4	4	1	1		#NULL!	3.6	1	3	3
39	2	2	1	1	5	4	3	4	3	5	2	1	1	4	2	3	3	2	4	3	4	3	1	0	1	0	1	1	2	2	2	2	2	1	4		#NULL!	2	3	3	1
15	1	2	1	2	3	4	3	4	3	4	2	6	3	2	2	3	3	1	3	3	3	2	1	1	1	0	7	3	4	2	2	4	2	1	2		#NULL!	2.8	3	3	1
14	1	2	1	2	1	4	3	4	3	5	2	5	3	2	2	3	3	2	3	4	4	3	1	1	1	0	6	3	3	1	2	3	2	2	1		#NULL!	2.2	3	3	1
17	2	1	2	1	4	4	3	1	1	4	2	1	1	5	1	3	3	1	4	3	3	3	1	0	1	1	5	5	5	1	1	1	1	2	3		#NULL!	1.8	3	3	1
17	2	2	1	2	5	4	3	4	3	1	1	6	3	2	2	3	3	3	2	3	2	3	0	0	0	0	6	1	2	2	1	2	2	1	3		#NULL!	1.8	3	3	1
15	1	3	1	2	2	4	3	4	3	1	1	3	1	5	5	1	3	2	1	1	1	1	0	0	0	0	3	1	3	3	5	1	5	1	2		#NULL!	3.4	2	3	3
15	1	3	1	2	2	3	2	2	1	1	1	3	1	4	4	1	3	2	3	1	3	2	0	#NULL!	1	1	7	7	3	5	1	5	4	0	2		#NULL!	3.6	1	1	3
17	2	1	2	1	4	1	1	1	1	2	3	1	1	3	5	1	3	1	3	3	3	3	0	0	1	1	7	8	5	1	1	1	5	2	3		#NULL!	2.6	3	3	3
15	1	2	1	2	2	2	1	2	1	1	1	1	1	5	1	3	4	4	4	2	2	2	1	0	0	0	7	1	4	1	1	1	1	2	2		#NULL!	1.6	3	3	1
15	1	2	1	2	2	1	1	1	1	1	1	1	1	5	5	1	4	4	3	2	2	2	1	0	0	0	7	9	5	1	1	1	5	2	2		#NULL!	2.6	3	3	3
16	2	1	1	1	3	2	1	2	1	1	1	1	1	5	1	3	2	2	3	3	3	2	1	1	1	1	3	8	5	1	1	1	1	2	2		#NULL!	1.8	3	3	1
15	1	2	2	2	2	1	1	1	1	1	1	1	1	4	3	2	3	3	2	2	2	2	1	0	1	0	6	7	4	1	1	1	3	1	2		#NULL!	2	3	3	2
17	2	1	1	2	4	1	1	1	1	3	3	1	1	5	5	1	2	1	3	3	3	3	1	1	1	1	7	8	5	2	2	2	5	1	3		#NULL!	3.2	3	3	3
15	1	2	1	1	2	2	1	2	1	1	1	5	3	4	2	3	3	3	3	2	2	2	1	0	0	0	5	8	4	2	2	2	2	1	2		#NULL!	2.4	3	3	1
18	2	1	2	1	5	3	2	3	2	3	3	1	1	4	4	1	2	2	3	3	3	2	1	1	1	1	5	6	5	2	2	3	4	1	3		#NULL!	3.2	3	3	3
16	2	2	1	2	3	2	1	2	1	1	1	2	1	5	5	1	3	3	3	2	2	2	1	0	0	0	2	7	4	2	1	1	5	1	2		#NULL!	2.6	3	3	3
15	1	1	2	1	1	3	2	3	2	3	3	1	1	5	5	1	3	2	3	2	4	1	1	1	1	1	6	3	5	3	1	2	5	1	2		#NULL!	3.2	2	3	3
16	2	2	2	3	3	1	1	1	1	1	1	5	3	4	4	1	3	2	3	2	2	2	1	0	0	0	6	7	4	2	2	2	4	2	2		#NULL!	2.8	3	3	3
16	2	1	1	2	3	2	1	2	1	1	1	4	2	5	5	1	2	2	4	2	4	2	1	1	1	1	2	7	5	2	2	4	5	1	2		#NULL!	3.6	3	3	3
15	1	1	2	1	2	4	3	4	3	3	3	4	2	5	5	1	3	3	3	3	3	3	1	0	0	0	2	6	5	1	1	1	5	2	2		#NULL!	2.6	3	3	3
38	2	1	2	1	5	4	3	2	1	3	3	1	1	4	4	1	2	4	2	1	4	4	1	1	1	1	4	3	2	4	2	1	4	1	4		#NULL!	2.6	1	3	3
16	2	2	1	2	3	2	1	2	1	6	4	4	2	5	5	1	2	2	3	2	2	2	1	0	0	0	6	8	4	2	2	2	5	1	2		#NULL!	3	3	3	3
15	1	2	2	1	2	2	1	2	1	3	3	2	1	5	5	1	3	3	2	1	2	2	1	0	1	1	2	6	4	1	2	2	5	1	2		#NULL!	2.8	3	3	3
15	1	2	2	3	2	4	3	4	3	3	3	1	1	5	4	1	3	3	3	2	3	2	1	0	1	0	2	6	4	2	2	2	4	2	2		#NULL!	2.8	3	3	3
15	1	2	2	2	2	2	1	2	1	1	1	4	2	5	4	1	3	3	3	2	2	2	1	0	1	0	3	8	4	2	2	2	4	1	2		#NULL!	2.8	3	3	3
17	2	1	2	1	4	2	1	1	1	5	2	1	1	5	4	1	3	1	4	2	4	2	1	0	1	1	4	8	5	1	1	1	4	2	3		#NULL!	2.4	3	3	3
17	2	2	1	2	4	1	1	2	1	1	1	1	1	5	5	1	3	3	2	2	2	2	1	0	1	0	7	6	4	2	2	2	5	1	3		#NULL!	3	3	3	3
15	1	2	1	2	2	2	1	2	1	3	3	1	1	4	5	1	3	3	4	3	3	3	1	1	1	1	5	9	4	2	2	2	5	1	2		#NULL!	3	3	3	3
17	2	2	1	2	4	2	1	2	1	1	1	4	2	5	4	1	3	3	2	2	2	2	1	0	1	0	2	1	4	2	2	2	4	1	3		#NULL!	2.8	3	3	3
16	2	1	2	1	3	2	1	2	1	3	3	1	1	5	5	1	3	2	3	3	4	3	1	0	1	1	7	7	5	2	1	2	5	1	2		#NULL!	3	3	3	3
17	2	2	2	1	5	3	2	3	2	3	3	1	1	5	2	3	3	1	3	2	3	1	1	1	1	1	7	8	5	2	2	3	2	1	3		#NULL!	2.8	3	3	1
17	2	3	2	1	5	2	1	2	1	3	3	1	1	4	5	1	2	2	4	3	4	3	1	1	1	0	2	8	5	1	1	1	5	2	3		#NULL!	2.6	3	3	3
17	2	1	2	1	4	2	1	2	1	3	3	1	1	5	5	1	2	2	3	2	4	3	1	1	1	1	6	3	5	1	1	1	5	2	3		#NULL!	2.6	3	3	3
17	2	2	2	3	4	4	3	3	2	3	3	1	1	5	1	3	3	3	4	3	4	1	1	0	1	0	6	7	5	3	2	3	1	1	3		#NULL!	2.8	2	3	1
17	2	2	1	2	4	2	1	2	1	1	1	2	1	4	5	1	4	4	3	2	2	2	1	0	1	0	5	5	4	1	2	2	5	1	3		#NULL!	2.8	3	3	3
17	2	2	2	1	4	2	1	2	1	1	1	2	1	5	4	1	4	4	2	2	2	2	1	0	1	0	5	6	5	2	2	2	4	1	3		#NULL!	3	3	3	3
16	2	1	1	1	3	2	1	2	1	3	3	1	1	4	5	1	3	3	4	4	3	1	1	0	1	0	4	5	1	1	1	3	5	2	2		#NULL!	2.2	3	3	3
16	2	1	2	1	3	4	3	4	3	3	3	1	1	5	5	1	4	3	3	3	3	3	1	0	1	0	7	8	5	2	2	2	5	1	2		#NULL!	3.2	3	3	3
17	2	1	1	2	4	4	3	4	3	6	4	1	1	4	5	1	3	3	3	4	2	1	1	1	1	0	5	8	5	2	1	2	5	2	3		#NULL!	3	3	3	3
16	2	1	2	1	3	1	1	1	1	3	3	1	1	5	5	1	3	3	3	4	3	2	1	0	1	0	7	8	4	4	1	1	5	2	2		#NULL!	3	1	3	3
15	1	1	2	1	2	4	3	4	3	3	3	1	1	4	4	1	3	3	4	3	3	2	1	0	1	0	4	8	5	2	2	2	4	1	2		#NULL!	3	3	3	3
16	2	1	2	2	3	2	1	2	1	3	3	6	3	5	1	3	2	2	3	3	4	3	1	1	1	1	4	6	5	1	1	1	1	2	2		#NULL!	1.8	3	3	1
16	2	1	1	2	4	4	3	4	3	3	3	1	1	5	5	1	3	3	3	3	3	3	1	0	1	0	2	4	5	2	1	1	5	1	2		#NULL!	2.8	3	3	3
15	1	1	1	1	1	4	3	4	3	3	3	1	1	5	5	1	2	2	4	3	4	3	1	0	1	1	4	3	5	1	1	1	5	2	2		#NULL!	2.6	3	3	3
17	2	1	1	1	5	2	1	2	1	3	3	1	1	5	5	1	1	1	4	1	4	1	1	1	1	1	2	3	5	1	1	1	5	2	3		#NULL!	2.6	3	3	3
15	1	1	2	2	1	2	1	2	1	3	3	1	1	5	5	1	1	1	4	1	4	1	1	1	1	1	2	3	5	1	1	1	5	1	2		#NULL!	2.6	3	3	3
16	2	1	1	2	3	2	1	2	1	6	4	1	1	5	3	2	2	2	3	3	3	1	1	1	1	0	3	8	5	3	2	1	3	2	2		#NULL!	2.8	2	3	2
18	2	1	2	1	5	2	1	2	1	3	3	1	1	5	5	1	2	2	4	2	4	3	1	1	1	1	4	5	5	1	1	1	5	2	3		#NULL!	2.6	3	3	3
15	1	2	1	3	2	1	1	1	1	5	2	1	1	5	1	3	3	1	4	2	3	1	1	0	1	1	5	8	5	1	1	4	1	2	2		#NULL!	2.4	3	3	1
15	1	1	1	2	2	5	3	5	3	3	3	1	1	4	4	1	1	1	3	1	3	1	1	1	1	1	2	7	2	2	2	2	4	1	2		#NULL!	2.4	3	3	3
16	2	3	2	1	3	2	1	2	1	6	4	1	1	4	3	2	3	3	3	3	3	3	1	0	1	1	5	8	4	2	2	2	3	1	2		#NULL!	2.6	3	3	2
17	2	3	2	1	4	1	1	1	1	3	3	6	3	5	4	1	1	1	3	3	3	1	1	1	1	1	2	6	5	2	1	1	4	2	3		#NULL!	2.6	3	3	3
18	2	3	1	1	5	4	3	4	3	1	1	1	1	1	1	3	4	3	4	3	3	3	1	0	1	1	6	8	1	1	1	1	1	1	3		#NULL!	1	3	3	1
15	1	1	1	1	1	2	1	2	1	1	1	5	3	5	5	1	1	1	4	1	4	1	1	1	1	1	4	5	4	2	1	2	5	1	2		#NULL!	2.8	3	3	3
15	1	3	2	1	3	1	1	1	1	3	3	1	1	1	1	3	3	3	4	3	3	3	1	1	0	1	5	8	1	1	2	2	1	1	2		#NULL!	1.4	3	3	1
15	1	3	1	1	2	1	1	1	1	5	2	1	1	3	3	2	3	3	4	3	3	1	1	1	1	1	2	8	5	5	2	2	3	1	2		#NULL!	3.4	1	3	2
16	2	3	1	1	3	1	1	2	1	5	2	1	1	5	5	1	2	2	3	4	3	2	1	1	0	1	2	6	5	5	1	1	5	2	2		#NULL!	3.4	1	3	3
14	1	3	1	3	1	1	1	4	3	3	3	1	1	1	1	3	3	3	4	3	3	1	1	1	1	1	2	8	1	1	1	1	1	2	1		#NULL!	1	3	3	1
14	1	3	1	1	1	2	1	2	1	3	3	1	1	4	4	1	4	4	4	4	4	4	1	1	1	1	2	8	4	4	4	2	4	1	1		#NULL!	3.6	1	3	3
17	2	1	2	1	4	4	3	4	3	4	2	1	1	5	4	1	2	2	3	2	3	2	1	1	1	1	2	8	2	2	2	2	4	1	3		#NULL!	2.4	3	3	3
16	2	1	1	2	4	2	1	2	1	5	2	1	1	4	4	1	3	3	3	3	3	3	1	0	0	0	4	5	4	2	2	2	4	2	2		#NULL!	2.8	3	3	3
15	1	1	1	1	2	1	1	1	1	3	3	1	1	5	5	1	2	2	3	2	3	2	1	0	1	1	6	6	5	1	1	1	5	2	2		#NULL!	2.6	3	3	3
17	2	1	1	2	5	1	1	1	1	3	3	1	1	5	5	1	2	2	3	2	3	2	1	1	1	1	2	6	5	1	1	1	5	2	3		#NULL!	2.6	3	3	3
16	2	2	2	1	3	4	3	1	1	5	2	1	1	5	1	3	2	1	4	4	3	2	1	0	1	1	5	6	4	1	1	1	1	1	2		#NULL!	1.6	3	3	1
16	2	1	1	1	3	2	1	2	1	1	1	4	2	5	5	1	2	2	3	2	1	2	1	1	0	1	6	5	5	2	1	1	5	1	2		#NULL!	2.8	3	3	3
18	2	1	1	1	5	5	3	5	3	5	2	7	4	2	2	3	4	4	4	4	4	4	1	1	0	1	2	7	1	4	2	2	2	1	3		#NULL!	2.2	1	3	1
18	2	1	2	1	5	2	1	4	3	5	2	4	2	3	3	2	1	1	1	1	1	1	1	0	0	0	4	6	4	4	2	1	3	0	3		#NULL!	2.8	1	1	2
15	1	1	2	1	2	4	3	4	3	3	3	2	1	1	1	3	3	3	4	3	3	3	1	0	0	0	5	5	4	4	1	4	1	1	2		#NULL!	2.8	1	3	1
17	2	2	1	2	4	3	2	2	1	1	1	2	1	2	4	1	3	2	2	2	2	2	1	0	1	0	2	8	4	2	2	2	4	1	3		#NULL!	2.8	3	3	3
15	1	2	1	1	2	2	1	2	1	3	3	1	1	2	2	3	3	2	2	2	2	2	1	0	1	0	2	3	4	4	2	2	2	1	2		#NULL!	2.8	1	3	1
15	1	3	2	3	2	2	1	2	1	3	3	2	1	5	4	1	3	2	4	3	3	2	1	1	1	0	3	8	4	4	2	1	4	1	2		#NULL!	3	1	3	3
15	1	3	2	1	2	1	1	1	1	3	3	1	1	4	4	1	3	1	3	3	3	2	1	0	0	0	6	5	2	2	2	2	4	1	2		#NULL!	2.4	3	3	3
16	2	3	2	3	3	4	3	5	3	2	3	1	1	4	3	2	3	3	4	4	4	2	1	0	1	1	2	8	2	2	2	2	3	2	2		#NULL!	2.2	3	3	2
15	1	2	2	2	2	2	1	2	1	1	1	4	2	4	4	1	3	3	2	2	2	2	1	0	1	0	2	6	4	2	2	1	4	1	2		#NULL!	2.6	3	3	3
15	1	2	2	1	2	2	1	2	1	1	1	4	2	5	4	1	3	3	3	3	3	2	1	1	1	0	5	6	4	2	2	2	4	1	2		#NULL!	2.8	3	3	3
15	1	2	1	3	2	2	1	2	1	6	4	1	1	2	2	3	3	3	2	2	2	2	1	0	1	0	7	7	4	2	2	2	2	1	2		#NULL!	2.4	3	3	1
16	2	2	1	3	3	2	1	2	1	1	1	4	2	4	4	1	3	3	2	2	2	2	1	0	1	0	2	3	4	2	2	2	4	1	2		#NULL!	2.8	3	3	3
16	2	2	2	1	3	2	1	2	1	1	1	4	2	4	4	1	3	3	2	2	2	2	1	0	1	0	3	7	4	2	2	2	4	1	2		#NULL!	2.8	3	3	3
16	2	2	1	2	3	2	1	2	1	6	4	1	1	2	1	3	3	3	2	2	2	2	1	0	1	0	4	5	4	2	2	2	1	1	2		#NULL!	2.2	3	3	1
16	2	3	1	3	3	2	1	2	1	1	1	4	2	5	4	1	3	3	2	2	2	2	1	0	1	0	2	2	4	4	2	2	4	1	2		#NULL!	3.2	1	3	3
16	2	2	2	1	3	2	1	2	1	1	1	4	2	4	4	1	3	3	3	3	3	3	1	1	1	1	2	7	4	2	2	2	4	1	2		#NULL!	2.8	3	3	3
16	2	1	2	1	3	2	1	2	1	3	3	1	1	4	4	1	2	1	3	1	1	1	1	1	1	1	4	7	4	2	2	2	4	1	2		#NULL!	2.8	3	3	3
15	1	1	1	2	2	1	1	1	1	1	1	1	1	5	5	1	1	1	3	1	1	1	1	0	0	0	4	3	5	1	1	1	5	2	2		#NULL!	2.6	3	3	3
17	2	1	1	2	4	1	1	1	1	5	2	1	1	2	2	3	4	3	3	2	2	2	1	0	0	0	7	9	4	2	1	1	2	1	3		#NULL!	2	3	3	1
17	2	1	2	2	4	2	1	2	1	3	3	1	1	4	4	1	2	2	2	2	2	2	1	1	1	1	2	6	4	2	2	2	4	1	3		#NULL!	2.8	3	3	3
16	2	3	1	3	3	1	1	2	1	3	3	2	1	4	4	1	3	3	4	3	3	2	1	0	1	1	3	2	3	2	2	2	4	1	2		#NULL!	2.6	3	3	3
16	2	3	2	3	4	2	1	2	1	3	3	1	1	4	4	1	2	2	3	4	3	1	1	0	0	1	3	8	4	4	2	1	4	1	2		#NULL!	3	1	3	3
15	1	3	1	2	1	4	3	4	3	3	3	1	1	4	4	1	3	3	4	3	4	3	1	1	1	1	3	8	4	2	2	2	4	2	2		#NULL!	2.8	3	3	3
14	1	3	2	1	1	1	1	2	1	1	1	1	1	2	2	3	3	3	4	3	4	2	1	1	1	1	2	6	4	4	2	4	2	2	1		#NULL!	3.2	1	3	1
15	1	3	2	3	2	5	3	3	2	3	3	1	1	3	3	2	3	3	3	3	3	3	1	1	1	0	6	6	2	2	2	2	3	1	2		#NULL!	2.2	3	3	2
17	2	3	1	3	5	4	3	4	3	2	3	1	1	2	2	3	2	2	3	3	4	3	1	0	0	1	6	8	4	4	2	2	2	1	3		#NULL!	2.8	1	3	1
17	2	1	1	3	4	2	1	2	1	1	1	1	1	4	4	1	1	1	2	1	1	1	1	0	0	0	5	9	4	2	2	2	4	2	3		#NULL!	2.8	3	3	3
17	2	3	2	2	4	2	1	2	1	2	3	1	1	1	1	3	2	2	4	3	4	3	1	1	1	1	2	7	4	4	2	2	1	2	3		#NULL!	2.6	1	3	1
17	2	2	2	3	4	2	1	2	1	1	1	3	1	4	4	1	3	3	3	2	2	2	1	0	0	1	6	6	4	4	4	2	4	1	3		#NULL!	3.6	1	3	3
17	2	2	1	1	4	2	1	2	1	1	1	2	1	4	4	1	3	3	2	2	2	2	1	1	1	1	4	5	4	2	2	2	4	1	3		#NULL!	2.8	3	3	3
14	1	3	2	1	1	4	3	4	3	3	3	1	1	5	5	1	2	2	3	3	4	2	1	1	1	0	2	5	4	4	2	2	5	1	1		#NULL!	3.4	1	3	3
15	1	3	1	2	2	4	3	4	3	3	3	1	1	4	4	1	3	3	4	4	4	2	1	1	1	0	2	6	2	2	2	4	4	1	2		#NULL!	2.8	3	3	3
14	1	3	1	3	2	4	3	4	3	2	3	1	1	4	4	1	3	3	4	3	4	3	1	0	1	1	5	8	2	2	2	2	4	1	1		#NULL!	2.4	3	3	3
17	2	3	2	1	5	4	3	4	3	2	3	1	1	4	4	1	3	3	4	3	4	3	1	1	1	1	6	8	2	2	2	2	4	2	3		#NULL!	2.4	3	3	3
15	1	3	2	3	2	4	3	4	3	1	1	1	1	4	4	1	3	3	4	4	4	3	1	0	1	1	2	8	2	4	2	2	4	1	2		#NULL!	2.8	1	3	3
16	2	3	2	1	3	5	3	5	3	1	1	1	1	1	1	3	3	3	4	3	3	3	1	0	1	1	2	3	2	2	2	4	1	2	2		#NULL!	2.2	3	3	1
16	2	3	1	3	3	4	3	4	3	2	3	2	1	1	2	3	3	3	4	3	4	2	1	1	1	1	3	5	2	2	4	4	2	1	2		#NULL!	2.8	3	3	1
17	2	3	1	2	4	2	1	2	1	1	1	1	1	4	4	1	3	3	4	3	4	3	1	1	0	1	1	8	4	4	2	1	4	2	3		#NULL!	3	1	3	3
16	2	3	1	1	4	4	3	4	3	2	3	4	2	4	4	1	4	3	3	3	4	3	1	1	1	1	1	8	3	1	2	2	4	2	2		#NULL!	2.4	3	3	3
16	2	3	2	1	4	4	3	4	3	2	3	4	2	3	5	1	3	3	4	3	3	1	0	1	1	0	2	3	2	2	2	2	5	1	2		#NULL!	2.6	3	3	3
17	2	3	2	3	4	4	3	5	3	6	4	1	1	4	4	1	3	2	3	3	3	1	1	1	1	0	2	8	2	2	2	1	4	1	3		#NULL!	2.2	3	3	3
16	2	3	2	3	3	4	3	4	3	4	2	1	1	4	4	1	3	2	4	3	4	2	1	1	1	1	3	5	2	4	1	2	4	1	2		#NULL!	2.6	1	3	3
15	1	3	1	2	1	4	3	4	3	1	1	1	1	2	2	3	2	2	4	2	4	2	1	1	1	1	2	7	2	2	1	2	2	2	2		#NULL!	1.8	3	3	1
14	1	3	2	1	1	4	3	4	3	3	3	1	1	4	4	1	2	2	4	2	4	3	1	1	1	0	1	2	4	2	1	2	4	2	1		#NULL!	2.6	3	3	3
15	1	3	2	1	2	4	3	4	3	3	3	1	1	2	2	3	3	3	4	3	4	3	1	0	0	0	2	8	2	2	1	2	2	1	2		#NULL!	1.8	3	3	1
16	2	3	1	3	3	4	3	4	3	6	4	1	1	3	3	2	4	3	4	4	4	3	1	0	1	1	6	8	2	2	1	2	3	2	2		#NULL!	2	3	3	2
16	2	3	2	3	4	4	3	3	2	2	3	1	1	2	2	3	3	2	4	4	4	3	1	1	1	1	3	8	1	1	2	4	2	1	2		#NULL!	2	3	3	1
15	1	3	1	1	2	4	3	4	3	2	3	1	1	5	4	1	3	3	4	3	4	2	1	1	1	0	2	8	4	3	2	3	4	1	2		#NULL!	3.2	2	3	3
16	2	3	1	2	3	3	2	4	3	6	4	1	1	5	4	1	3	3	4	3	4	3	1	0	0	1	2	8	4	4	4	4	4	1	2		#NULL!	4	1	3	3
14	1	3	1	1	1	4	3	4	3	6	4	1	1	4	4	1	2	2	4	3	4	1	1	1	1	0	4	8	2	2	2	2	4	2	1		#NULL!	2.4	3	3	3
15	1	3	1	2	2	4	3	4	3	1	1	2	1	4	5	1	3	3	4	3	4	2	1	0	0	1	5	7	4	2	1	2	5	1	2		#NULL!	2.8	3	3	3
16	2	3	2	1	3	4	3	4	3	1	1	1	1	2	4	1	4	3	4	3	4	3	1	0	1	0	4	5	1	2	2	2	4	2	2		#NULL!	2.2	3	3	3
17	2	3	1	1	4	4	3	4	3	6	4	2	1	4	5	1	4	3	4	4	4	3	1	1	0	1	3	9	4	2	2	1	5	2	3		#NULL!	2.8	3	3	3
17	2	3	2	2	5	1	1	1	1	6	4	2	1	4	4	1	4	2	4	2	4	2	1	1	1	1	3	2	4	1	2	2	4	1	3		#NULL!	2.6	3	3	3
15	1	3	2	3	2	4	3	4	3	1	1	4	2	4	4	1	1	3	4	3	4	3	1	1	1	1	6	5	4	2	1	2	4	2	2		#NULL!	2.6	3	3	3
16	2	3	1	1	3	4	3	4	3	5	2	5	3	4	5	1	3	3	4	2	4	3	1	1	1	1	7	9	2	2	2	2	5	2	2		#NULL!	2.6	3	3	3
16	2	3	2	1	3	4	3	3	2	1	1	6	3	4	4	1	3	3	4	3	4	2	1	1	0	1	3	8	4	2	2	1	4	1	2		#NULL!	2.6	3	3	3
17	2	3	2	1	5	4	3	4	3	1	1	4	2	4	3	2	3	3	4	3	4	3	1	1	1	1	6	8	3	3	2	2	3	2	3		#NULL!	2.6	2	3	2
17	2	3	1	1	5	5	3	3	2	1	1	6	3	4	4	1	3	3	3	3	3	2	1	1	1	1	6	8	3	2	2	2	4	2	3		#NULL!	2.6	3	3	3
15	1	2	1	3	2	2	1	2	1	6	4	3	1	4	4	1	3	2	3	2	2	2	1	0	1	0	5	5	4	2	2	4	4	1	2		#NULL!	3.2	3	3	3
16	2	2	2	1	3	4	3	4	3	1	1	4	2	5	5	1	3	3	2	2	2	2	1	0	0	1	2	9	4	2	2	4	5	2	2		#NULL!	3.4	3	3	3
16	2	2	1	3	3	2	1	2	1	3	3	1	1	4	4	1	3	3	3	2	3	2	1	1	1	1	7	7	4	2	2	4	4	1	2		#NULL!	3.2	3	3	3
15	1	2	1	2	2	4	3	2	1	6	4	5	3	4	4	1	3	3	2	2	2	2	1	1	1	1	5	6	4	2	2	2	4	1	2		#NULL!	2.8	3	3	3
16	2	2	2	1	3	4	3	2	1	6	4	1	1	4	5	1	3	3	3	2	2	2	1	1	1	1	2	8	5	2	2	2	5	2	2		#NULL!	3.2	3	3	3
15	1	2	2	2	2	2	1	2	1	6	4	1	1	4	4	1	3	3	3	2	2	2	1	0	1	0	2	6	4	2	2	2	4	2	2		#NULL!	2.8	3	3	3
15	1	2	1	2	2	2	1	2	1	1	1	1	1	5	3	2	4	4	3	2	3	2	1	0	1	1	5	6	4	2	2	3	3	1	2		#NULL!	2.8	3	3	2
16	2	1	2	3	3	2	1	2	1	3	3	1	1	4	4	1	1	1	1	1	1	1	1	1	1	1	5	7	4	2	2	1	4	2	2		#NULL!	2.6	3	3	3
15	1	1	1	2	2	5	3	5	3	3	3	2	1	5	5	1	3	3	3	1	2	1	1	0	1	1	3	6	3	3	5	2	5	1	2		#NULL!	3.6	2	3	3
14	1	1	1	1	1	2	1	2	1	5	2	1	1	4	2	3	1	4	1	3	2	3	0	1	1	1	7	8	1	1	4	1	2	1	1		#NULL!	1.8	3	3	1
17	2	1	1	2	4	2	1	4	3	3	3	2	1	1	2	3	3	3	2	4	3	4	1	1	1	1	6	8	4	2	2	1	2	2	3		#NULL!	2.2	3	3	1
18	2	1	1	1	5	3	2	4	3	4	2	1	1	4	4	1	1	3	2	3	3	3	1	1	0	0	4	7	3	3	4	5	4	1	3		#NULL!	3.8	2	3	3
18	2	1	1	1	5	2	1	4	3	3	3	1	1	1	4	1	1	1	3	2	2	1	1	1	0	1	2	8	2	4	1	4	4	1	3		#NULL!	3	1	3	3
17	2	1	1	2	4	2	1	4	3	4	2	2	1	5	4	1	4	2	3	3	2	1	1	1	0	0	7	7	4	4	4	2	4	2	3		#NULL!	3.6	1	3	3
24	2	1	1	1	5	4	3	4	3	1	1	1	1	4	4	1	3	3	3	3	4	3	1	1	1	0	6	1	5	3	3	3	4	2	4		#NULL!	3.6	2	3	3
16	2	1	1	1	4	4	3	4	3	1	1	5	3	4	4	1	3	3	4	4	3	3	1	0	1	1	6	1	3	2	1	5	4	1	2		#NULL!	3	3	3	3
16	2	1	1	1	4	4	3	4	3	4	2	2	1	2	3	2	3	3	4	3	3	3	1	0	1	1	6	1	2	3	2	3	3	1	2		#NULL!	2.6	2	3	2
17	2	1	1	1	5	2	1	2	1	4	2	6	3	4	4	1	2	2	3	3	2	2	1	0	1	0	3	7	2	2	1	2	4	1	3		#NULL!	2.2	3	3	3
16	2	1	1	1	4	3	2	4	3	4	2	6	3	4	2	3	3	2	3	3	3	2	1	1	1	1	4	7	2	3	4	3	2	1	2		#NULL!	2.8	2	3	1
15	1	1	1	2	2	4	3	4	3	4	2	3	1	2	4	1	3	4	3	2	2	4	1	1	0	1	1	9	4	4	1	3	4	1	2		#NULL!	3.2	1	3	3
15	1	1	1	1	4	4	3	4	3	4	2	2	1	4	4	1	3	3	3	3	4	2	1	0	1	1	6	1	5	4	2	3	4	1	2		#NULL!	3.6	1	3	3
17	2	1	1	1	5	4	3	4	3	4	2	5	3	2	4	1	1	1	3	3	3	2	1	0	1	0	3	9	2	4	2	2	4	1	3		#NULL!	2.8	1	3	3
14	1	1	1	2	1	5	3	5	3	1	1	2	1	5	3	2	3	3	3	3	1	3	1	0	0	0	6	3	3	1	1	2	3	1	1		#NULL!	2	3	3	2
17	2	1	1	2	4	5	3	5	3	3	3	6	3	1	1	3	3	4	4	3	4	4	0	0	0	0	6	1	2	4	1	3	1	1	3		#NULL!	2.2	1	3	1
18	2	2	1	1	4	4	3	2	1	4	2	2	1	4	4	1	4	3	3	4	4	4	1	1	1	0	6	2	4	3	2	2	4	2	3		#NULL!	3	2	3	3
22	2	2	1	2	5	4	3	4	3	4	2	6	3	3	3	2	2	2	3	4	4	3	1	1	1	0	2	8	3	2	2	2	3	2	4		#NULL!	2.4	3	3	2
15	1	2	1	2	1	4	3	4	3	6	4	6	3	5	5	1	4	2	3	3	3	3	1	1	1	0	2	5	5	4	2	5	5	1	2		#NULL!	4.2	1	3	3
16	2	1	2	1	4	4	3	4	3	4	2	3	1	4	4	1	3	2	4	3	3	3	1	1	1	1	3	5	5	2	2	2	4	1	2		#NULL!	3	3	3	3
15	1	1	1	1	1	1	1	2	1	2	3	7	4	4	4	1	2	2	2	2	3	2	0	0	0	1	7	9	4	4	2	4	4	0	2		#NULL!	3.6	1	1	3
16	2	2	1	1	1	4	3	4	3	1	1	4	2	2	4	1	3	2	3	3	3	2	1	0	0	0	6	9	2	2	2	2	4	1	2		#NULL!	2.4	3	3	3
17	2	2	1	1	5	4	3	4	3	2	3	2	1	2	2	3	3	1	3	3	4	3	1	0	0	0	1	3	4	4	4	4	2	1	3		#NULL!	3.6	1	3	1
20	2	2	1	2	5	3	2	3	2	1	1	7	4	5	3	2	3	3	3	3	2	3	1	1	1	1	5	9	5	3	3	3	3	1	4		#NULL!	3.4	2	3	2
17	2	1	1	2	5	3	2	3	2	5	2	2	1	5	2	3	2	2	2	4	3	3	1	1	1	1	5	1	3	4	2	3	2	1	3		#NULL!	2.8	1	3	1
16	2	2	1	1	3	3	2	3	2	1	1	1	1	4	3	2	3	3	4	3	3	2	1	0	0	0	2	1	4	3	2	2	3	2	2		#NULL!	2.8	2	3	2
23	2	2	1	2	5	4	3	4	3	1	1	4	2	5	4	1	2	2	2	3	3	3	1	1	1	1	5	1	4	2	2	2	4	1	4		#NULL!	2.8	3	3	3
16	2	2	1	2	4	4	3	2	1	5	2	5	3	3	1	3	3	2	3	3	3	4	1	0	1	0	2	1	1	3	3	1	1	2	2		#NULL!	1.8	2	3	1
15	1	2	1	1	2	5	3	1	1	2	3	2	1	3	1	3	1	1	3	4	3	2	1	1	0	1	1	9	1	1	5	1	1	2	2		#NULL!	1.8	3	3	1
17	2	2	1	1	5	4	3	4	3	5	2	1	1	4	3	2	3	3	4	2	4	3	1	0	1	0	5	5	4	2	2	3	3	1	3		#NULL!	2.8	3	3	2
24	2	2	1	2	5	4	3	4	3	3	3	3	1	2	2	3	3	1	2	3	3	1	1	1	1	0	2	4	1	5	4	5	2	2	4		#NULL!	3.4	1	3	1
28	2	2	1	1	5	4	3	4	3	6	4	6	3	2	4	1	2	3	3	3	3	3	1	1	1	0	6	1	4	4	4	4	4	1	4		#NULL!	4	1	3	3
14	1	1	1	1	2	4	3	3	2	5	2	5	3	3	2	3	3	2	3	2	3	4	1	1	1	1	6	5	4	2	2	3	2	1	1		#NULL!	2.6	3	3	1
19	2	2	1	2	5	4	3	4	3	4	2	3	1	4	4	1	3	3	3	3	3	3	1	0	1	0	6	8	5	5	5	5	4	2	4		#NULL!	4.8	1	3	3
16	2	2	1	1	3	4	3	4	3	2	3	5	3	1	2	3	2	2	3	3	3	2	0	1	0	0	1	7	2	4	4	4	2	1	2		#NULL!	3.2	1	3	1
14	1	2	1	1	2	3	2	2	1	2	3	2	1	4	3	2	3	2	2	3	3	3	1	0	1	0	4	7	2	1	1	1	3	1	1		#NULL!	1.6	3	3	2
13	1	2	1	2	1	3	2	3	2	5	2	6	3	3	1	3	3	3	4	2	4	2	1	0	1	0	6	5	4	3	4	4	1	1	1		#NULL!	3.2	2	3	1
15	1	2	1	1	4	1	1	3	2	2	3	2	1	5	1	3	3	3	4	4	3	3	1	1	1	1	7	3	4	4	3	3	1	1	2		#NULL!	3	1	3	1
15	1	2	1	2	3	3	2	4	3	3	3	7	4	2	4	1	2	3	3	4	3	2	1	1	1	0	6	1	4	2	2	4	4	1	2		#NULL!	3.2	3	3	3
16	2	3	1	1	4	4	3	4	3	4	2	7	4	4	4	1	1	1	3	3	3	2	1	0	1	0	6	7	2	4	1	2	4	1	2		#NULL!	2.6	1	3	3
17	2	1	2	1	4	4	3	4	3	6	4	2	1	3	3	2	4	4	4	4	4	4	1	1	0	1	1	1	1	2	4	2	3	2	3		#NULL!	2.4	3	3	2
17	2	1	2	1	5	1	1	1	1	6	4	1	1	4	4	1	3	3	3	2	3	1	1	1	0	1	5	9	2	1	1	3	4	1	3		#NULL!	2.2	3	3	3
17	2	1	2	1	5	4	3	2	1	4	2	1	1	4	2	3	3	1	3	2	3	1	1	0	1	1	3	1	3	1	5	2	2	2	3		#NULL!	2.6	3	3	1
17	2	1	2	1	5	4	3	4	3	6	4	7	4	5	4	1	1	1	3	1	3	2	1	0	1	1	6	7	4	4	5	4	4	1	3		#NULL!	4.2	1	3	3
15	1	2	1	2	2	2	1	2	1	1	1	5	3	2	4	1	3	3	1	3	2	3	1	0	0	0	3	1	4	2	2	2	4	1	2		#NULL!	2.8	3	3	3
17	2	3	2	3	4	4	3	1	1	5	2	1	1	5	1	3	3	1	4	3	3	1	1	0	1	1	5	8	5	1	1	1	1	2	3		#NULL!	1.8	3	3	1
17	2	1	1	2	5	5	3	5	3	2	3	2	1	1	3	2	1	2	3	2	3	2	1	0	1	1	6	5	2	4	1	1	3	2	3		#NULL!	2.2	1	3	2
16	2	1	1	2	5	4	3	4	3	5	2	1	1	5	5	1	3	3	3	4	4	4	1	0	1	0	7	1	3	3	1	2	5	2	2		#NULL!	2.8	2	3	3
17	2	1	1	2	4	4	3	2	1	3	3	1	1	2	4	1	3	3	3	3	2	3	1	0	1	0	6	9	4	2	2	2	4	2	3		#NULL!	2.8	3	3	3
17	2	1	1	2	5	4	3	4	3	4	2	6	3	4	4	1	3	3	4	4	4	4	1	1	1	1	4	9	4	4	4	4	4	1	3		#NULL!	4	1	3	3
17	2	1	1	2	4	3	2	3	2	1	1	3	1	5	2	3	4	3	2	3	2	3	1	0	1	0	7	8	5	3	2	3	2	1	3		#NULL!	3	2	3	1
16	2	2	2	2	1	4	3	4	3	2	3	3	1	2	2	3	3	3	3	3	4	3	1	1	1	1	3	1	3	3	2	3	2	2	2		#NULL!	2.6	2	3	1
16	2	1	2	1	3	4	3	4	3	5	2	4	2	4	3	2	3	1	3	4	3	3	1	0	1	1	6	1	2	1	2	2	3	2	2		#NULL!	2	3	3	2
16	2	2	2	2	4	4	3	4	3	4	2	3	1	2	2	3	2	1	3	2	3	2	1	0	1	0	1	9	4	4	1	2	2	1	2		#NULL!	2.6	1	3	1
16	2	2	2	2	4	4	3	5	3	4	2	1	1	5	4	1	3	1	3	2	4	3	1	1	1	0	2	5	4	2	2	2	4	2	2		#NULL!	2.8	3	3	3
15	1	2	1	2	2	4	3	3	2	4	2	1	1	4	4	1	3	3	3	3	4	1	1	0	0	1	1	8	2	2	1	2	4	1	2		#NULL!	2.2	3	3	3
15	1	2	1	2	3	3	2	3	2	1	1	6	3	1	4	1	3	2	3	3	3	2	1	0	1	0	6	1	2	2	2	2	4	1	2		#NULL!	2.4	3	3	3
17	2	2	1	2	4	4	3	2	1	4	2	5	3	4	2	3	3	3	3	2	4	3	1	0	0	1	5	6	4	2	1	2	2	1	3		#NULL!	2.2	3	3	1
16	2	2	2	2	4	4	3	4	3	2	3	5	3	4	4	1	3	3	4	4	4	3	0	0	1	1	6	2	2	3	2	3	4	1	2		#NULL!	2.8	2	3	3
15	1	2	1	2	2	3	2	3	2	1	1	2	1	3	3	2	3	1	3	1	1	1	1	0	0	0	7	5	3	2	2	2	3	1	2		#NULL!	2.4	3	3	2
16	2	2	2	2	4	4	3	4	3	4	2	6	3	2	3	2	3	2	3	2	4	2	1	0	1	0	7	9	2	3	2	4	3	1	2		#NULL!	2.8	2	3	2
15	1	2	1	2	3	4	3	3	2	4	2	5	3	4	3	2	3	1	4	2	4	2	1	0	1	1	6	3	4	3	3	1	3	1	2		#NULL!	2.8	2	3	2
15	1	2	1	2	3	4	3	4	3	2	3	2	1	2	3	2	2	2	4	3	4	3	1	0	1	1	3	9	2	2	1	1	3	1	2		#NULL!	1.8	3	3	2
16	2	2	2	2	3	3	2	3	2	2	3	2	1	3	3	2	3	3	3	3	4	4	1	0	0	0	6	1	4	3	2	2	3	1	2		#NULL!	2.8	2	3	2
17	2	2	1	2	4	4	3	4	3	5	2	2	1	2	2	3	3	2	3	3	3	2	1	0	1	0	6	5	4	2	1	3	2	1	3		#NULL!	2.4	3	3	1
15	1	2	1	2	2	5	3	4	3	6	4	3	1	4	2	3	2	3	1	2	3	3	1	0	1	1	2	2	2	2	2	4	2	1	2		#NULL!	2.4	3	3	1
16	2	1	1	2	4	4	3	4	3	4	2	2	1	4	2	3	3	2	1	4	1	3	1	0	1	0	1	3	5	3	4	2	2	1	2		#NULL!	3.2	2	3	1
16	2	2	2	1	4	4	3	2	1	2	3	2	1	5	4	1	3	3	3	3	3	2	1	0	1	0	2	5	4	2	1	2	4	1	2		#NULL!	2.6	3	3	3
15	1	3	1	1	2	4	3	4	3	1	1	4	2	3	4	1	4	3	4	3	4	3	1	1	1	1	4	8	4	4	2	2	4	2	2		#NULL!	3.2	1	3	3
16	2	3	2	1	3	4	3	4	3	2	3	1	1	1	2	3	3	3	4	3	4	3	1	0	1	1	3	8	4	4	2	4	2	1	2		#NULL!	3.2	1	3	1
16	2	2	2	3	4	4	3	4	3	5	2	2	1	3	4	1	3	3	1	3	3	3	1	0	0	0	1	5	4	5	3	2	4	1	2		#NULL!	3.6	1	3	3
17	2	3	2	2	4	4	3	5	3	3	3	2	1	4	2	3	3	3	4	4	4	3	1	0	1	1	4	3	4	2	2	2	2	2	3		#NULL!	2.4	3	3	1
15	1	2	2	3	2	4	3	5	3	4	2	3	1	3	4	1	3	2	4	3	4	3	1	0	1	0	1	3	1	1	1	1	4	2	2		#NULL!	1.6	3	3	3
18	2	3	1	1	5	4	3	4	3	3	3	2	1	4	4	1	3	2	4	3	4	2	1	0	1	1	2	8	2	4	2	2	4	2	3		#NULL!	2.8	1	3	3
16	2	2	1	1	3	4	3	4	3	6	4	2	1	2	4	1	3	2	3	3	4	2	1	0	1	0	5	7	1	2	2	2	4	1	2		#NULL!	2.2	3	3	3
18	2	3	2	2	5	4	3	3	2	3	3	2	1	4	4	1	3	3	4	3	4	3	1	0	1	1	5	8	2	2	2	2	4	2	3		#NULL!	2.4	3	3	3
16	2	3	1	1	3	2	1	2	1	5	2	2	1	4	2	3	3	2	4	3	4	3	1	1	1	1	3	8	2	2	2	2	2	1	2		#NULL!	2	3	3	1
17	2	3	2	1	5	2	1	1	1	1	1	2	1	4	2	3	3	3	4	3	4	3	1	0	1	1	4	6	2	2	2	2	2	2	3		#NULL!	2	3	3	1
15	1	2	2	1	3	5	3	5	3	5	2	1	1	3	2	3	3	4	4	4	4	3	1	1	1	0	5	9	3	1	1	1	2	2	2		#NULL!	1.6	3	3	1
15	1	3	1	1	1	2	1	3	2	6	4	1	1	5	4	1	3	3	4	3	4	3	1	0	1	1	2	8	4	3	2	2	4	2	2		#NULL!	3	2	3	3
16	2	2	1	1	3	4	3	4	3	6	4	2	1	2	2	3	3	3	3	3	4	2	1	0	1	0	5	6	2	3	2	3	2	1	2		#NULL!	2.4	2	3	1
15	1	2	2	2	3	4	3	4	3	2	3	1	1	5	2	3	3	3	2	2	3	3	1	1	1	1	6	9	4	3	2	3	2	1	2		#NULL!	2.8	2	3	1
18	2	3	2	3	5	4	3	3	2	3	3	1	1	2	2	3	3	3	4	3	4	2	1	1	1	1	5	7	2	2	2	2	2	1	3		#NULL!	2	3	3	1
15	1	1	1	2	2	4	3	4	3	4	2	5	3	4	2	3	3	2	3	3	4	1	1	0	1	0	6	1	4	4	2	4	2	1	2		#NULL!	3.2	1	3	1
15	1	2	2	2	3	5	3	4	3	5	2	3	1	2	2	3	2	3	3	2	3	3	0	1	1	0	3	9	2	3	2	1	2	1	2		#NULL!	2	2	3	1
15	1	1	1	2	2	4	3	4	3	4	2	1	1	1	4	1	1	1	1	3	3	1	1	1	1	1	4	3	1	4	1	1	4	2	2		#NULL!	2.2	1	3	3
15	1	2	2	1	2	4	3	4	3	6	4	5	3	5	4	1	2	3	3	3	3	3	1	1	0	0	1	2	4	2	2	2	4	1	2		#NULL!	2.8	3	3	3
15	1	2	2	1	3	3	2	3	2	4	2	2	1	1	3	2	4	3	4	2	1	4	1	1	1	0	3	9	1	4	1	1	3	1	2		#NULL!	2	1	3	2
15	1	2	1	2	3	3	2	3	2	6	4	2	1	3	3	2	3	3	3	2	3	2	1	1	1	1	1	9	4	4	3	3	3	1	2		#NULL!	3.4	1	3	2
16	2	2	1	2	2	4	3	3	2	2	3	6	3	1	2	3	3	3	3	3	3	2	1	0	0	0	6	1	3	3	1	3	2	1	2		#NULL!	2.4	2	3	1
15	1	2	1	2	3	3	2	4	3	1	1	5	3	2	4	1	3	3	4	4	1	1	1	0	1	1	1	1	4	2	4	4	4	0	2		#NULL!	3.6	3	1	3
17	2	3	1	3	4	2	1	2	1	3	3	6	3	4	4	1	4	3	4	3	4	3	1	0	1	1	5	8	2	2	2	2	4	1	3		#NULL!	2.4	3	3	3
15	1	2	2	1	2	2	1	2	1	1	1	4	2	5	4	1	3	3	3	2	2	2	1	1	1	1	2	8	4	2	2	2	4	1	2		#NULL!	2.8	3	3	3
15	1	2	1	3	2	3	2	3	2	3	3	1	1	4	4	1	3	3	3	2	3	1	1	0	1	1	2	7	5	2	4	2	4	1	2		#NULL!	3.4	3	3	3
16	2	2	2	2	3	3	2	3	2	3	3	1	1	5	4	1	4	4	3	2	3	3	1	0	1	0	5	6	5	1	1	2	4	2	2		#NULL!	2.6	3	3	3
16	2	2	2	2	3	3	2	2	1	3	3	1	1	5	5	1	4	3	3	2	3	2	1	0	1	0	5	5	5	1	2	2	5	1	2		#NULL!	3	3	3	3
15	1	1	2	2	2	2	1	2	1	3	3	2	1	4	4	1	3	3	3	3	3	3	1	0	0	0	6	6	4	2	2	2	4	1	2		#NULL!	2.8	3	3	3
15	1	1	1	2	3	4	3	4	3	2	3	2	1	2	2	3	3	3	3	3	3	3	0	1	1	0	7	1	3	2	2	4	2	2	2		#NULL!	2.6	3	3	1
15	1	1	1	2	2	2	1	2	1	1	1	6	3	4	2	3	4	4	4	3	4	2	1	1	1	1	6	1	2	2	1	2	2	1	2		#NULL!	1.8	3	3	1
15	1	2	1	2	2	4	3	4	3	1	1	6	3	4	4	1	3	3	3	3	3	3	1	1	1	1	5	5	4	4	2	4	4	1	2		#NULL!	3.6	1	3	3
15	1	2	1	2	2	4	3	4	3	2	3	2	1	3	3	2	3	1	4	2	4	3	1	0	0	0	3	1	4	2	1	3	3	2	2		#NULL!	2.6	3	3	2
15	1	2	1	2	2	4	3	2	1	1	1	3	1	2	4	1	2	2	3	3	3	2	1	0	0	0	6	9	2	2	2	2	4	2	2		#NULL!	2.4	3	3	3
17	2	1	1	2	5	4	3	4	3	4	2	6	3	4	1	3	4	3	4	4	3	3	1	0	0	0	6	9	4	2	2	2	1	1	3		#NULL!	2.2	3	3	1
15	1	2	1	2	2	4	3	2	1	4	2	2	1	3	4	1	3	3	4	3	4	3	1	1	1	1	3	8	2	2	1	2	4	1	2		#NULL!	2.2	3	3	3
15	1	2	1	2	2	5	3	4	3	5	2	5	3	4	3	2	3	4	2	2	2	2	1	1	1	1	6	1	4	3	3	3	3	2	2		#NULL!	3.2	2	3	2
18	2	1	1	2	5	4	3	4	3	4	2	5	3	5	4	1	3	2	2	3	4	2	1	0	1	1	5	1	5	4	2	2	4	1	3		#NULL!	3.4	1	3	3
15	1	2	1	2	2	4	3	4	3	2	3	5	3	4	2	3	3	3	3	3	3	3	1	0	1	1	6	1	4	2	2	4	2	1	2		#NULL!	2.8	3	3	1
16	2	2	1	2	3	5	3	5	3	5	2	5	3	5	5	1	4	4	4	4	4	4	1	1	1	1	5	2	4	5	4	4	5	2	2		#NULL!	4.4	1	3	3
15	1	2	1	2	1	4	3	5	3	4	2	3	1	4	4	1	3	2	3	3	4	3	1	1	1	0	6	9	3	2	1	2	4	1	2		#NULL!	2.4	3	3	3
15	1	2	1	2	2	4	3	3	2	4	2	6	3	2	2	3	3	2	3	3	4	3	1	0	1	1	3	7	2	2	2	2	2	1	2		#NULL!	2	3	3	1
16	2	2	1	2	3	1	1	1	1	4	2	6	3	5	5	1	4	4	4	4	4	3	1	1	1	1	5	2	5	5	1	1	5	2	2		#NULL!	3.4	1	3	3
15	1	2	1	2	2	5	3	5	3	2	3	5	3	2	5	1	2	2	3	2	4	3	1	1	1	1	6	1	2	2	2	2	5	1	2		#NULL!	2.6	3	3	3
15	1	2	1	2	2	4	3	4	3	4	2	2	1	4	2	3	4	3	4	3	4	4	1	1	1	1	1	1	4	2	2	3	2	1	2		#NULL!	2.6	3	3	1
17	2	1	1	1	5	4	3	4	3	6	4	5	3	4	5	1	3	3	3	3	3	2	0	0	0	1	6	1	4	2	2	4	5	1	3		#NULL!	3.4	3	3	3
16	2	2	1	2	4	3	2	3	2	6	4	3	1	4	3	2	2	2	3	3	3	2	1	0	1	1	6	1	4	3	3	3	3	0	2		#NULL!	3.2	2	1	2
17	2	2	1	2	5	4	3	4	3	4	2	4	2	4	4	1	2	2	3	2	3	1	1	0	1	1	3	3	2	2	2	2	4	1	3		#NULL!	2.4	3	3	3
17	2	2	1	2	5	4	3	4	3	4	2	2	1	4	3	2	3	2	3	3	4	3	1	0	1	1	6	4	2	2	2	2	3	2	3		#NULL!	2.2	3	3	2
15	1	2	2	1	3	5	3	5	3	5	2	1	1	5	5	1	4	4	4	4	4	1	1	1	1	1	5	9	5	5	1	1	5	2	2		#NULL!	3.4	1	3	3
17	2	1	1	2	5	4	3	3	2	1	1	5	3	5	2	3	3	2	2	3	3	1	1	0	1	0	6	9	4	3	1	3	2	1	3		#NULL!	2.6	2	3	1
15	1	2	1	2	3	4	3	4	3	2	3	7	4	3	2	3	3	3	3	3	3	3	1	1	1	1	7	3	3	2	4	3	2	1	2		#NULL!	2.8	3	3	1
16	2	2	1	2	4	5	3	5	3	1	1	5	3	4	3	2	2	1	3	3	3	1	1	0	1	0	6	1	4	2	1	2	3	2	2		#NULL!	2.4	3	3	2
15	1	2	2	1	2	4	3	4	3	1	1	2	1	2	3	2	3	3	3	3	3	2	1	1	1	0	3	3	4	4	1	4	3	1	2		#NULL!	3.2	1	3	2
18	2	2	2	1	5	5	3	4	3	1	1	5	3	1	4	1	3	3	3	4	3	2	1	0	1	0	1	4	2	2	1	2	4	1	3		#NULL!	2.2	3	3	3
15	1	2	1	2	1	4	3	5	3	2	3	5	3	2	3	2	3	3	2	2	4	1	1	0	1	1	1	1	2	2	1	2	3	1	2		#NULL!	2	3	3	2
17	2	2	1	1	2	5	3	4	3	1	1	5	3	5	4	1	3	2	3	3	2	4	1	1	1	1	2	9	4	3	3	4	4	1	3		#NULL!	3.6	2	3	3
15	1	2	1	2	1	4	3	4	3	4	2	2	1	3	3	2	2	2	3	2	3	2	1	0	1	1	6	9	2	2	2	2	3	1	2		#NULL!	2.2	3	3	2
15	1	2	1	2	2	5	3	5	3	4	2	5	3	4	4	1	3	3	4	3	4	3	1	0	1	0	6	5	4	1	1	1	4	2	2		#NULL!	2.2	3	3	3
16	2	2	1	2	2	1	1	4	3	3	3	4	2	2	4	1	3	2	1	3	4	2	1	1	1	1	1	1	2	4	4	5	4	1	2		#NULL!	3.8	1	3	3
15	1	2	1	2	3	4	3	4	3	4	2	6	3	2	2	3	2	2	3	1	3	3	1	1	1	1	6	9	2	4	2	4	2	1	2		#NULL!	2.8	1	3	1
17	2	1	1	2	4	4	3	4	3	2	3	2	1	2	1	3	2	2	2	2	2	2	1	0	0	0	5	9	4	5	3	4	1	1	3		#NULL!	3.4	1	3	1
16	2	2	2	2	3	4	3	4	3	4	2	2	1	4	1	3	2	4	4	3	3	2	0	1	0	1	1	1	1	1	4	2	1	2	2		#NULL!	1.8	3	3	1
15	1	2	1	2	1	3	2	3	2	2	3	5	3	2	4	1	3	2	3	3	3	4	1	0	1	0	3	3	4	3	2	2	4	1	2		#NULL!	3	2	3	3
15	1	2	1	2	1	4	3	3	2	2	3	5	3	2	4	1	3	3	3	3	3	3	1	1	0	0	3	9	4	2	1	1	4	1	2		#NULL!	2.4	3	3	3
15	1	2	1	2	2	3	2	3	2	1	1	3	1	4	3	2	3	3	4	3	3	1	1	0	0	0	3	7	3	2	1	3	3	1	2		#NULL!	2.4	3	3	2
15	1	1	1	2	1	3	2	3	2	6	4	6	3	3	4	1	2	2	3	3	4	2	1	1	1	1	6	9	2	2	2	4	4	1	2		#NULL!	2.8	3	3	3
15	1	2	2	2	2	5	3	4	3	2	3	2	1	2	4	1	4	3	3	3	4	2	1	0	1	0	6	1	1	5	1	3	4	1	2		#NULL!	2.8	1	3	3
15	1	2	1	2	3	4	3	4	3	5	2	2	1	3	3	2	3	2	3	4	4	2	1	0	1	1	5	9	2	3	2	3	3	1	2		#NULL!	2.6	2	3	2
15	1	2	1	2	2	4	3	4	3	5	2	2	1	2	2	3	3	2	3	4	4	2	1	0	0	1	5	9	2	2	3	3	2	1	2		#NULL!	2.4	3	3	1
15	1	2	1	2	2	4	3	4	3	2	3	2	1	4	3	2	3	3	3	2	4	3	1	0	1	0	4	1	3	3	2	3	3	1	2		#NULL!	2.8	2	3	2
15	1	2	1	2	2	4	3	4	3	1	1	2	1	4	4	1	3	3	3	3	3	3	1	0	1	0	3	1	4	2	2	2	4	1	2		#NULL!	2.8	3	3	3
15	1	2	1	2	2	4	3	4	3	2	3	3	1	2	4	1	2	3	3	3	4	2	1	0	1	1	6	1	3	2	2	3	4	1	2		#NULL!	2.8	3	3	3
16	2	1	1	2	3	4	3	2	1	2	3	6	3	1	4	1	3	3	2	3	4	2	1	0	0	0	6	1	1	4	3	2	4	1	2		#NULL!	2.8	1	3	3
19	2	2	1	1	5	2	1	2	1	3	3	5	3	2	4	1	3	1	3	3	3	3	1	0	0	0	6	7	4	2	2	3	4	1	4		#NULL!	3	3	3	3
17	2	1	1	2	5	3	2	3	2	4	2	6	3	5	1	3	3	2	4	3	4	1	1	1	1	0	6	3	3	1	1	1	1	1	3		#NULL!	1.4	3	3	1
15	1	1	1	2	2	4	3	1	1	1	1	3	1	1	1	3	3	2	3	3	4	2	0	0	1	0	6	9	5	5	1	2	1	0	2		#NULL!	2.8	1	1	1
17	2	1	1	2	5	3	2	4	3	1	1	5	3	2	2	3	3	3	3	2	3	3	1	0	0	0	6	7	4	2	1	1	2	2	3		#NULL!	2	3	3	1
16	2	2	1	1	4	4	3	4	3	4	2	5	3	4	3	2	3	2	4	4	4	3	1	0	1	0	6	1	2	2	2	2	3	1	2		#NULL!	2.2	3	3	2
16	2	2	1	1	4	4	3	3	2	4	2	5	3	2	5	1	2	2	3	3	4	3	1	0	1	0	7	7	2	2	2	2	5	1	2		#NULL!	2.6	3	3	3
19	2	2	2	2	5	4	3	4	3	5	2	2	1	3	3	2	3	2	4	3	3	3	1	0	1	1	2	3	2	3	2	3	3	1	4		#NULL!	2.6	2	3	2
18	2	2	2	2	5	1	1	1	1	1	1	1	1	4	1	3	1	1	4	2	3	2	1	0	1	1	4	8	4	1	1	1	1	2	3		#NULL!	1.6	3	3	1
18	2	1	1	2	5	5	3	5	3	1	1	6	3	3	5	1	3	2	1	3	3	2	1	0	1	0	3	10	4	5	4	1	5	2	3		#NULL!	3.8	1	3	3
19	2	1	1	2	5	4	3	4	3	1	1	5	3	2	5	1	3	2	3	3	4	2	1	0	1	0	7	1	2	2	2	2	5	2	4		#NULL!	2.6	3	3	3
19	2	2	1	2	5	3	2	3	2	4	2	1	1	5	1	3	4	3	3	4	3	3	1	0	1	0	6	1	5	1	1	1	1	2	4		#NULL!	1.8	3	3	1
19	2	1	1	2	5	4	3	4	3	2	3	2	1	4	5	1	3	3	3	3	3	3	0	0	1	0	5	9	2	1	1	1	5	2	4		#NULL!	2	3	3	3
17	2	1	1	2	4	5	3	4	3	5	2	6	3	2	5	1	3	3	3	2	3	2	1	1	0	0	1	6	2	2	2	4	5	2	3		#NULL!	3	3	3	3
19	2	2	1	2	5	2	1	2	1	4	2	1	1	4	3	2	3	3	1	3	4	3	1	1	1	1	6	8	4	3	2	1	3	1	4		#NULL!	2.6	2	3	2
18	2	2	1	2	5	2	1	2	1	3	3	2	1	4	3	2	3	3	4	3	3	3	1	0	0	0	3	5	4	3	1	2	3	1	3		#NULL!	2.6	2	3	2
15	1	1	1	1	3	4	3	4	3	2	3	5	3	2	3	2	2	3	3	2	3	1	1	1	1	1	2	1	5	1	1	4	3	2	2		#NULL!	2.8	3	3	2
18	2	1	2	1	5	4	3	4	3	4	2	1	1	4	3	2	3	3	4	3	4	3	1	0	1	1	6	3	4	2	2	2	3	2	3		#NULL!	2.6	3	3	2
19	2	1	1	2	5	4	3	4	3	4	2	1	1	4	3	2	1	1	3	3	3	2	1	1	1	1	3	8	4	2	1	2	3	1	4		#NULL!	2.4	3	3	2
16	2	2	1	2	4	4	3	4	3	2	3	5	3	1	5	1	3	2	3	3	3	3	1	0	1	0	6	9	1	2	2	2	5	2	2		#NULL!	2.4	3	3	3
